# Supplementary material for: Low-carbohydrate diet score and chronic obstructive pulmonary disease: a machine learning analysis of NHANES data
Source: Front Nutr. 2024 Dec 18;11:1519782. doi: 10.3389/fnut.2024.1519782 (PMC11706202; doi:10.3389/fnut.2024.1519782)
Supplement: Supplementary file 1 [file Data_Sheet_1.csv]

	SEQN	RIAGENDR	RIDAGEYR	RIDRETH1	DMDEDUC2	DMDMARTL	INDFMPIR	WTINT2YR	WTMEC2YR	SDMVPSU	SDMVSTRA	BMXBMI	BMXWAIST	BMXHT	DR1TMAGN	DR1TCALC	DR1TVD	DR1TCARB	DR1TTFAT	DR1TPROT	DR1TKCAL	DR2TMAGN	DR2TCALC	DR2TVD	DR2TCARB	DR2TTFAT	DR2TPROT	DR2TKCAL	PAQ605	SMQ020	BPQ020	DIQ010	MCQ160B	MCQ160C	MCQ160E	MCQ160F	copd
1	41475	2	62	5	3	1	1.83	59356.356426	60045.772497	1	60	58.04	156.3	154.7	244	703	3	192.19	65.64	62.78	1598	277	644	1.4	156.5	59.69	76.53	1459	2	2	1	2	1	2	1	2	2
2	41476	2	6	5	NA	NA	5	35057.218405	35353.21044	1	70	15.18	52.7	120.4	265	1313	8	276.93	82.47	69.38	2093	212	1087	8.2	224.42	33.11	48.03	1351	NA	NA	NA	2	NA	NA	NA	NA	2
3	41477	1	71	3	3	1	1.5	9935.266183	10074.150074	1	67	30.05	109.5	167.1	99	273	1.4	94.78	42.56	40.9	914	257	522	9.1	165.03	87.02	122.82	1925	2	1	1	1	2	2	2	2	2
4	41478	2	1	3	NA	NA	0.66	12846.712058	14560.472652	2	59	NA	NA	NA	175	856	5.6	161.69	40.25	38.52	1148	NA	NA	NA	NA	NA	NA	NA	NA	NA	NA	2	NA	NA	NA	NA	NA
5	41479	1	52	1	1	1	2.2	8727.797555	9234.055759	1	70	27.56	95.4	154.4	530	749	2.9	319.65	125.96	138.85	2910	291	691	3.5	211.4	54.03	76.95	1615	2	2	2	2	2	2	2	2	2
6	41480	1	6	1	NA	NA	0.85	7379.745086	7297.067503	2	69	17.93	60.3	122.7	145	1414	6	174.9	33.3	33.02	1117	177	962	4.6	180.41	28.34	35.03	1093	NA	NA	NA	2	NA	NA	NA	NA	2
7	41481	1	21	4	3	5	1.63	24342.505253	24655.376656	2	68	23.34	79.5	182.7	273	796	1.5	974.94	158.31	88	5560	296	1598	5.8	164.19	145.38	224.95	2901	2	2	2	2	2	2	2	2	2
8	41482	1	64	1	2	1	4.01	9811.075078	11602.178638	2	65	33.64	117	173.8	320	952	3.1	343.71	52.61	94.78	2210	364	680	2.6	348.12	75.99	94.31	2393	2	1	1	2	2	2	2	2	2
9	41483	1	66	4	4	1	1.14	8058.685296	7920.812275	2	66	44.06	145.6	173.8	348	501	2.1	373.31	69.84	99.39	2341	500	1160	4.9	384.74	149.26	105.95	3279	2	2	1	1	2	2	2	2	2
10	41484	1	0	3	NA	NA	0.52	8942.951928	9259.270099	2	59	NA	NA	NA	76	874	9.8	152	51.29	26.15	1167	75	541	7.2	132.22	27.84	13.59	829	NA	NA	NA	NA	NA	NA	NA	NA	NA
11	41485	2	30	2	2	1	1.01	19055.79006	18849.664396	2	71	25.99	89.7	157.9	103	405	0.6	125.83	62.96	58.32	1308	203	783	3.6	190.13	95	52.82	1810	2	2	2	2	2	2	2	2	NA
12	41486	2	61	1	1	1	1.75	5155.13885	5436.2409	1	73	31.21	97	166.2	261	935	1.1	256.02	42.56	45.35	1547	366	864	0.3	302.05	36.37	42.63	1624	2	2	1	2	2	2	2	2	2
13	41487	1	27	5	5	5	5	89655.454447	89196.705435	1	59	23.44	82.9	169.2	282	717	3.6	356.86	16.99	50.19	1790	488	2140	18.2	338.43	49.74	113.99	2203	2	2	1	2	2	2	2	2	2
14	41488	1	5	1	NA	NA	1.4	10121.826965	10094.024966	1	68	15.15	52.3	103.1	299	1177	7.8	218.2	86.49	82.04	1960	192	1422	8.6	233.42	81.54	69.48	1937	NA	NA	NA	2	NA	NA	NA	NA	NA
15	41489	2	40	1	3	1	2.15	25274.173117	25651.32401	1	66	36.59	109.2	158.4	285	1022	3.6	200.65	90.96	118.23	2091	216	731	1.2	240.57	51.69	36.62	1558	2	2	2	2	2	2	2	2	2
16	41490	2	66	4	4	1	4.09	10371.465529	10026.335937	1	63	27.69	98.4	159.8	234	842	1.3	172.62	66.42	38.83	1411	240	735	2	268.97	47.43	43.98	1636	2	1	2	2	2	2	2	2	2
17	41491	2	11	3	NA	NA	0.83	22725.825604	22917.702303	2	59	15.69	55.3	146.1	217	1763	10.3	325.93	70.86	78.12	2220	272	1028	7.5	386.75	57.12	74.83	2317	NA	NA	NA	2	NA	NA	NA	NA	1
18	41492	1	72	3	1	1	1.02	7782.35425	8620.700311	1	62	29.02	106.2	168.7	533	930	3.3	291.48	71.96	75.8	2039	568	1258	6.5	259.69	83.53	82.46	2067	2	2	1	2	2	2	2	2	2
19	41493	2	77	3	2	2	1.57	50854.748702	58059.118751	2	60	19.96	78	163.4	307	826	3.8	221.33	59.74	73.72	1680	368	1272	3.9	325.54	87.2	90.33	2379	2	1	2	2	2	2	2	2	1
20	41494	1	40	1	3	1	1.3	14685.352512	14950.795292	1	65	25.46	95.6	166.4	378	849	4.1	376.6	48.13	58.23	2106	NA	NA	NA	NA	NA	NA	NA	1	1	2	2	2	2	2	2	NA
21	41495	1	61	3	5	1	5	64298.044476	80217.462635	2	66	25.53	106.9	184.8	359	1073	6.8	300.21	158.48	109.58	3251	335	620	4.3	253.79	84.11	69.68	2125	1	1	2	3	2	2	2	2	2
22	41496	2	64	1	1	4	0.59	7480.950035	7390.023578	1	71	28.37	100.9	154.6	102	74	0.5	66.86	29.04	44.91	710	100	189	0.9	95.17	20.66	18.31	649	2	2	2	1	2	2	2	2	2
23	41497	2	2	5	NA	NA	4.66	23440.403404	27297.014134	1	62	15.23	NA	90.6	264	1759	12.3	221.03	72.13	83.01	1864	247	911	6.8	310.85	73.51	63.17	2141	NA	NA	NA	2	NA	NA	NA	NA	NA
24	41498	1	68	4	1	6	1.63	7540.28696	8475.052838	1	72	28.16	95.5	165.8	323	630	2.3	298.85	33.37	64.65	1711	NA	NA	NA	NA	NA	NA	NA	2	2	1	2	2	2	2	2	NA
25	41499	2	17	1	NA	NA	1.65	15223.835882	15688.657597	2	72	NA	NA	NA	351	2206	7.5	383.61	27.33	67.14	2003	237	1997	13	180.98	73.82	91.01	1748	2	NA	2	2	NA	NA	NA	NA	NA
26	41500	2	14	1	NA	NA	1.36	13777.954114	14037.172724	2	71	37.4	104.2	156.5	136	1703	11.3	99.58	36.5	38.58	873	151	313	1.9	91.39	41.93	29.85	823	2	NA	NA	2	NA	NA	NA	NA	2
27	41501	1	70	3	1	5	4.6	31035.468546	31071.384188	1	59	36.27	132	177.9	106	300	1.2	89.81	32.68	32.26	771	112	238	2.1	66.25	42.23	37.78	789	2	1	1	1	2	2	2	2	2
28	41502	1	29	1	3	1	3.41	27831.674128	28575.69349	2	71	29.13	95.4	168.2	534	1442	8.9	471.46	165.88	132.04	4958	346	1743	3.3	414.8	216.64	152.19	4380	2	1	2	2	2	2	2	2	2
29	41503	1	18	3	NA	NA	NA	25012.260613	24951.655223	1	64	24.17	85.9	173.9	574	2101	0.8	584.6	116.47	122.38	3798	NA	NA	NA	NA	NA	NA	NA	2	NA	2	2	NA	NA	NA	NA	2
30	41504	1	63	3	5	1	3.29	55319.990702	54933.708888	1	68	23.32	95	178.5	269	710	2.7	254.49	103.32	81.56	2466	318	1310	4.5	339.94	175.99	136.05	3585	2	1	1	2	2	2	2	1	2
31	41505	1	1	1	NA	NA	1.74	7767.899646	8006.649471	2	73	NA	NA	NA	161	1049	9.5	107.6	32.19	35.18	844	78	493	4.7	66.26	16.89	19.06	488	NA	NA	NA	2	NA	NA	NA	NA	NA
32	41506	1	77	3	4	1	4.38	30052.773793	29781.655062	1	60	NA	NA	176.9	368	801	1	225.53	106.39	80.93	2367	NA	NA	NA	NA	NA	NA	NA	2	2	1	2	2	2	2	1	2
33	41507	2	6	4	NA	NA	5	11775.255359	11930.207728	2	67	13.83	49.8	116.3	203	956	7.2	261.43	80.57	76.35	2054	NA	NA	NA	NA	NA	NA	NA	NA	NA	NA	2	NA	NA	NA	NA	2
34	41508	1	1	2	NA	NA	0.73	6850.591177	7512.793124	2	68	NA	NA	NA	131	1014	10.4	148.73	35.48	47.44	1106	NA	NA	NA	NA	NA	NA	NA	NA	NA	NA	2	NA	NA	NA	NA	NA
35	41509	1	48	2	4	1	1.14	20950.841248	22468.669764	2	67	34.28	114.5	171.9	984	2215	5.5	838.41	151.89	199.17	5402	292	692	5.3	217.28	19.1	32.77	1109	2	1	2	2	2	2	2	2	NA
36	41510	2	33	3	4	6	NA	31803.342778	32089.390162	2	59	22.63	81.9	171.8	238	1179	0.6	438.14	108.21	98.9	3233	92	329	0.2	190.42	16.89	25.5	1002	1	1	2	2	2	2	2	2	2
37	41511	1	35	1	5	1	5	21807.732796	22510.525888	1	65	26.15	93.5	173.6	307	711	0.7	427.07	66.87	87.06	2630	NA	NA	NA	NA	NA	NA	NA	1	1	2	2	2	2	2	2	2
38	41512	2	80	3	4	2	1.24	22125.321985	27076.431419	1	64	18.47	NA	154.7	294	993	6.6	203.86	67.79	57.44	1616	135	250	1.5	79.24	51.57	45.6	952	2	1	1	2	2	2	2	2	NA
39	41513	2	80	2	1	5	1.34	7863.564818	9055.530145	2	71	22.4	78.2	137.9	NA	NA	NA	NA	NA	NA	NA	NA	NA	NA	NA	NA	NA	NA	2	2	2	2	2	2	2	2	NA
40	41514	1	70	3	5	5	4.33	30137.047977	31072.534567	2	63	29.65	111.9	171.7	243	948	7.3	175.31	63.61	51.41	1469	NA	NA	NA	NA	NA	NA	NA	2	1	1	1	2	2	1	2	1
41	41515	2	5	1	NA	NA	1.16	15399.527248	17596.890853	1	66	18.48	60.5	111.8	172	847	7.4	154.29	41.79	79.64	1310	NA	NA	NA	NA	NA	NA	NA	NA	NA	NA	2	NA	NA	NA	NA	NA
42	41516	2	74	3	1	1	1.68	31860.187616	34106.143871	1	61	36.95	126.4	160.6	237	628	2.6	143.37	81.6	70.99	1605	199	422	2.2	205.28	104.59	36.52	1869	2	1	1	1	2	2	2	2	NA
43	41517	1	0	4	NA	NA	4.55	5636.962024	6445.447525	2	66	NA	NA	NA	145	793	9.7	130.51	37.13	22.54	943	156	803	9.3	159.14	44.4	26.43	1126	NA	NA	NA	NA	NA	NA	NA	NA	NA
44	41518	1	50	3	5	1	5	89486.193184	89649.812452	2	60	29.12	101.9	178.7	262	1047	4.6	271.62	130.59	88.27	2599	266	610	6.3	152.65	59.93	72.69	1570	2	2	2	2	2	2	2	2	2
45	41519	1	70	4	3	1	2.04	10810.227513	11057.772773	1	68	28.35	113.7	184.5	NA	NA	NA	NA	NA	NA	NA	NA	NA	NA	NA	NA	NA	NA	2	1	1	1	2	2	2	1	1
46	41520	2	4	4	NA	NA	2.04	7546.842671	7690.490581	2	70	14.71	48.1	102	430	1934	12.8	438.1	93.66	97.69	2878	347	1334	7.6	284.02	148.92	111.36	2892	NA	NA	NA	2	NA	NA	NA	NA	NA
47	41521	2	1	4	NA	NA	5	11426.898075	12363.326094	1	68	NA	NA	NA	135	529	0.1	188.44	14.52	14.52	905	179	686	8	155.76	85.74	68.14	1659	NA	NA	NA	2	NA	NA	NA	NA	NA
48	41522	1	72	3	4	1	1.21	10561.922943	10847.196379	2	72	26.28	107	174.9	142	689	2.2	223.7	60.01	45.04	1595	178	1113	1	165.47	59.88	79.07	1610	2	2	1	2	2	2	2	2	2
49	41523	1	28	4	3	1	4.48	39144.202353	39647.318256	2	65	31.23	104.2	181.7	220	683	1.3	229.45	67.49	74.75	1818	229	612	0.3	350.72	78.15	67.23	2341	1	2	1	2	2	2	2	2	2
50	41524	2	80	3	5	1	2.19	37116.226203	42400.090423	1	69	NA	85.1	157.1	366	429	1.3	184.7	67.52	71.67	1863	334	989	7.2	141.75	72.96	74.52	1649	2	1	2	1	2	2	2	2	NA
51	41525	1	51	4	3	1	2.84	20000.257493	19889.421444	2	68	25.22	87.5	170.6	403	1163	1.9	400.76	144.93	109.44	3266	366	666	0.7	379.85	90.75	75.57	2610	2	1	2	2	2	2	2	2	1
52	41526	2	64	3	3	3	2.4	66962.871808	75587.645149	2	67	25.84	97.2	175.4	210	808	4.5	207.24	71.7	37.98	1601	427	954	10	196.61	32.86	76.66	1425	2	1	2	2	2	2	2	2	2
53	41527	1	44	3	3	1	0.82	22505.36051	22501.080152	1	60	26.89	100.8	176	424	2131	11.4	354.52	91.44	104.13	2616	516	1606	7.7	371.3	50.08	103.37	2328	1	2	1	2	2	2	2	2	2
54	41528	1	63	5	2	3	NA	41184.322177	41016.66646	1	62	31.09	107.8	166.5	205	222	1.4	224.28	26.18	41.25	1285	102	265	1.4	97.83	33.06	48.9	883	2	1	2	2	1	1	1	2	2
55	41529	1	24	1	5	1	2.66	35166.824845	0	1	66	NA	NA	NA	NA	NA	NA	NA	NA	NA	NA	NA	NA	NA	NA	NA	NA	NA	2	2	2	2	2	2	2	2	NA
56	41530	2	16	1	NA	NA	2.25	10159.925574	10351.074548	1	70	20.2	75	167.1	NA	NA	NA	NA	NA	NA	NA	NA	NA	NA	NA	NA	NA	NA	2	NA	2	2	NA	NA	NA	NA	NA
57	41531	1	43	2	2	1	1.81	23869.578891	24716.794479	2	61	26.2	92.4	161.7	138	535	3.7	154.42	35.17	72.09	1223	361	710	10.8	232.22	70.69	111.55	2012	2	2	2	2	2	2	2	2	2
58	41532	1	8	4	NA	NA	0.89	9755.467504	10140.371529	2	68	16.73	60.5	138.3	108	434	2.5	153.98	60.69	48.34	1355	222	1475	11.7	348.1	78.55	84.38	2392	NA	NA	NA	2	NA	NA	NA	NA	2
59	41533	2	7	2	NA	NA	2.82	13985.028457	14689.545986	2	65	16.37	53.1	119.8	160	762	6.2	221.84	45.64	50.08	1491	302	1041	8.1	271.65	43.62	62.31	1680	NA	NA	NA	2	NA	NA	NA	NA	2
60	41534	2	37	5	4	5	1.54	27016.149825	28654.825523	2	69	41.05	113.4	165.7	337	1211	1.9	351.64	129.22	77.56	2818	152	956	1.2	303.94	92.73	73.44	2324	2	2	2	2	2	2	2	2	2
61	41535	2	0	1	NA	NA	0.05	4388.402026	4494.661773	2	66	NA	NA	NA	48	495	9	66.06	33.18	12.65	615	40	396	7.2	54.02	26.56	10.18	497	NA	NA	NA	NA	NA	NA	NA	NA	NA
62	41536	2	44	3	4	1	5	119070.00525	118218.479697	2	60	28.83	91.4	157.8	241	813	2.2	358.66	61.17	59.85	2195	175	459	2.5	309.77	64.54	56	2026	2	2	1	2	2	2	2	2	2
63	41537	2	16	3	NA	NA	1.36	30285.542974	30448.381021	1	60	26.53	83.2	162.2	110	476	0.5	216.51	68.03	59.22	1706	227	1450	16.8	179.63	73.62	95.94	1754	2	NA	2	2	NA	NA	NA	NA	2
64	41538	1	28	4	4	5	1.44	24342.505253	0	2	68	NA	NA	NA	NA	NA	NA	NA	NA	NA	NA	NA	NA	NA	NA	NA	NA	NA	2	2	2	2	2	2	2	2	NA
65	41539	1	37	3	5	5	3.85	65271.221187	68695.348543	2	68	24.13	NA	179.8	238	1054	3.2	177.47	60.99	63.87	1480	NA	NA	NA	NA	NA	NA	NA	2	2	2	2	2	2	2	2	2
66	41540	1	19	1	NA	NA	1.48	12141.644453	12981.628959	1	63	25.65	91.8	172.8	359	1179	8.4	230.33	60.41	98.47	1827	NA	NA	NA	NA	NA	NA	NA	1	NA	2	2	NA	NA	NA	NA	2
67	41541	2	43	3	5	1	4.72	97373.946729	99236.780996	2	63	35.7	115.8	175.3	270	1513	1.4	210	126	92.01	2332	181	202	0.5	123.75	36.64	79.03	1131	2	2	1	2	2	2	2	2	1
68	41542	2	60	4	3	1	1.16	10882.707368	10520.565264	1	59	32.83	118.8	163.9	98	140	0.3	127.39	41.82	30.15	988	279	421	3.2	193.31	35.81	63.92	1307	2	2	1	1	2	2	2	2	2
69	41543	2	0	4	NA	NA	2.12	7551.758131	0	2	68	NA	NA	NA	NA	NA	NA	NA	NA	NA	NA	NA	NA	NA	NA	NA	NA	NA	NA	NA	NA	NA	NA	NA	NA	NA	NA
70	41544	2	27	3	5	5	5	93728.657611	0	1	61	NA	NA	NA	NA	NA	NA	NA	NA	NA	NA	NA	NA	NA	NA	NA	NA	NA	2	2	2	2	2	2	2	2	NA
71	41545	2	40	1	1	1	1.27	20754.694808	20510.371506	2	70	28.36	90	151.4	178	743	2.8	160.98	45.3	38.51	1198	209	316	1	105.23	38.39	60.08	996	2	1	1	2	2	2	2	2	2
72	41546	2	45	3	4	3	4.95	105878.353501	105858.489084	1	69	30.81	91	165.9	379	967	4.2	297.67	38.21	103.15	1906	353	1437	9.8	228.67	68.44	95.17	1876	2	2	2	2	2	2	2	2	2
73	41547	1	49	3	4	1	4.24	93473.601614	93455.823604	1	60	32.7	118.6	188.9	381	1280	6.3	259.75	210.99	150.03	3527	521	1293	6.4	332.5	158.34	210.3	3608	2	2	1	2	2	2	2	2	2
74	41548	2	24	3	2	5	0.7	43431.149821	46582.789067	1	61	25.06	87.4	164	295	1264	8.3	302.46	103.42	91.45	2482	NA	NA	NA	NA	NA	NA	NA	1	1	2	2	2	2	2	2	2
75	41549	2	61	4	3	3	0.29	17473.741975	18849.055115	2	65	35.01	124.7	175.3	225	1033	0.5	292.83	75.65	79.8	2162	194	570	5	176.08	34.51	50.97	1198	1	2	1	2	2	2	2	2	2
76	41550	1	45	1	3	5	0.47	23869.578891	23928.571735	2	61	23.26	91.1	172.5	255	993	8.5	259.52	68.05	65.49	1885	282	1499	7.5	238.13	70.9	65.49	1831	2	1	2	2	2	2	2	2	NA
77	41551	1	1	3	NA	NA	5	17638.348075	19318.460252	2	66	NA	NA	NA	193	1311	13.4	202.42	45.11	43.82	1366	177	1388	10.3	166.96	61.99	50.69	1401	NA	NA	NA	2	NA	NA	NA	NA	NA
78	41552	1	54	3	4	4	0.73	24672.29151	24717.403075	2	60	21.34	72.9	142.1	NA	NA	NA	NA	NA	NA	NA	NA	NA	NA	NA	NA	NA	NA	2	1	2	2	2	2	2	2	NA
79	41553	2	15	4	NA	NA	3.62	16105.623356	16657.099547	1	68	36.47	101.3	153.3	166	844	4.4	594.92	61.89	32.9	3053	NA	NA	NA	NA	NA	NA	NA	2	NA	NA	2	NA	NA	NA	NA	2
80	41554	1	1	1	NA	NA	3.91	8428.352512	8687.401649	1	60	NA	NA	NA	241	1190	10.7	156.97	44.58	50.18	1220	152	1068	9.6	101.9	34.61	43.57	883	NA	NA	NA	2	NA	NA	NA	NA	NA
81	41555	2	78	4	1	2	0.6	15000.478637	16204.274814	1	71	37.82	119	161.7	235	709	4.4	175.55	55.36	59.63	1429	135	276	1.3	104.21	54.38	43	1072	2	2	2	2	2	2	2	2	2
82	41556	1	38	3	2	1	1.24	23077.546253	23260.828945	1	61	35.45	122.4	178.3	344	2010	3.9	307.69	161.58	104.54	3072	211	708	3.5	239.52	102.35	47.97	2064	2	1	1	2	2	2	2	2	2
83	41557	2	80	3	1	2	0.92	24668.876466	0	2	63	NA	NA	NA	NA	NA	NA	NA	NA	NA	NA	NA	NA	NA	NA	NA	NA	NA	2	2	1	2	2	2	2	1	NA
84	41558	2	50	4	2	3	1.22	22428.724303	22837.22915	2	67	31.72	88.2	156.5	171	344	0.8	205.59	67.46	61.68	1785	189	374	0.3	247.01	38.72	48.52	1507	2	1	1	2	2	2	2	2	2
85	41559	2	12	3	NA	NA	5	78292.34953	79306.427999	1	69	12.61	52.1	144.7	117	771	5.2	184.8	42.63	36.17	1256	194	451	4.5	144.12	62.21	58.33	1357	2	NA	NA	2	NA	NA	NA	NA	2
86	41560	2	1	2	NA	NA	0.14	5851.365505	6194.254761	2	69	NA	NA	NA	178	1066	11.2	117.29	50.1	60.26	1151	217	873	7.3	172.2	22.45	48.11	1046	NA	NA	NA	2	NA	NA	NA	NA	NA
87	41561	1	6	4	NA	NA	3.11	10566.617563	10246.818377	2	67	17.44	55.2	119.5	312	744	5.4	242.97	37.92	67.54	1550	172	647	5.7	250.7	41.95	66.5	1626	NA	NA	NA	2	NA	NA	NA	NA	2
88	41562	1	50	3	4	5	5	101584.686973	106265.339604	2	66	36.8	128.5	181.4	318	836	3.4	286.12	128.91	92.84	2618	345	936	1.2	278.42	123.61	81.19	2506	2	2	2	2	2	2	2	2	2
89	41563	2	46	3	5	1	5	80250.366559	82537.635085	2	68	29.54	106	160.5	221	324	3.3	143.75	56.71	48.71	1336	NA	NA	NA	NA	NA	NA	NA	2	2	1	2	2	2	2	2	2
90	41564	1	3	5	NA	NA	0.61	9594.810231	9712.613999	2	68	17.74	53	97.9	339	1703	11.8	301.36	87.2	89.37	2315	192	952	8.3	265.46	68.27	58.16	1904	NA	NA	NA	2	NA	NA	NA	NA	NA
91	41565	1	72	3	3	1	1.46	9471.568094	9299.250643	1	60	24.46	NA	178	278	591	3.3	175.02	76.24	77.81	2088	553	1443	17.5	303.44	125.9	116.58	3153	2	1	2	2	2	2	2	2	1
92	41566	1	4	1	NA	NA	0.91	8777.017302	8929.61485	1	65	20.08	62.5	106.8	154	774	5.2	161.91	56.73	61.07	1394	136	791	6.3	139.96	61.26	53.26	1315	NA	NA	NA	2	NA	NA	NA	NA	NA
93	41567	1	51	2	4	1	2.92	12250.082775	13450.09872	1	68	25.47	100.2	176	535	2270	5.4	430.47	96.06	98.58	2898	428	2021	6.7	453.16	54.45	76.96	2533	2	1	2	2	2	2	2	2	2
94	41568	1	8	1	NA	NA	0.39	13768.911467	15182.426619	1	66	23.71	84.5	135.6	135	424	3	241.34	87.25	52.9	1933	365	1916	14.6	365.72	86.19	89	2571	NA	NA	NA	2	NA	NA	NA	NA	2
95	41569	1	54	4	2	1	1.14	20422.84537	0	2	64	NA	NA	NA	NA	NA	NA	NA	NA	NA	NA	NA	NA	NA	NA	NA	NA	NA	2	1	2	2	2	2	2	2	NA
96	41570	1	55	3	1	4	0.76	25211.307341	27716.515754	2	59	20.62	95	178.1	95	218	0.5	95.16	37.43	35.66	859	31	112	0.2	27.86	8.7	8.8	229	2	1	2	2	2	2	1	2	1
97	41571	2	5	4	NA	NA	0.29	15622.020273	16867.722806	1	61	20.39	66.5	123.7	94	280	0.1	139.63	28.22	12.5	835	89	272	0.1	59.35	33.15	30.46	654	NA	NA	NA	2	NA	NA	NA	NA	NA
98	41572	1	17	3	NA	NA	1.83	72800.617473	73471.327261	1	69	19.82	76.4	173.1	342	700	1.5	337.19	79.9	97.56	2435	NA	NA	NA	NA	NA	NA	NA	1	NA	2	2	NA	NA	NA	NA	2
99	41573	2	32	1	3	1	1.69	19055.79006	18849.664396	2	71	23.94	84.4	162.1	444	983	2	288.27	133.35	99.79	2721	320	739	6.7	171.84	53.17	75.48	1464	2	2	2	2	2	2	2	2	NA
100	41574	1	57	3	4	1	5	126291.04809	126521.962469	2	63	25.16	NA	176.3	277	556	1.7	288.89	50.34	72.04	1868	270	1241	13.6	136.1	146.82	155.05	2506	2	1	2	2	2	2	2	2	1
101	41575	1	76	1	1	3	3.43	8022.258379	8523.786162	2	71	27.77	111.6	169	146	530	5.8	212.17	52.77	36.87	1448	NA	NA	NA	NA	NA	NA	NA	2	1	2	2	2	2	2	2	1
102	41576	1	68	4	2	1	3	7750.960967	8711.844004	2	67	34.2	120.6	167.2	183	207	0.5	111.79	31.63	37.78	875	NA	NA	NA	NA	NA	NA	NA	2	1	2	1	2	2	2	2	1
103	41577	2	27	1	4	1	2.62	16408.143181	16571.439336	2	61	NA	NA	NA	NA	NA	NA	NA	NA	NA	NA	NA	NA	NA	NA	NA	NA	NA	2	2	2	2	2	2	2	2	NA
104	41578	2	67	3	5	1	5	59356.356426	60045.772497	1	60	19.69	70.9	159.5	211	679	2.3	90.79	26.63	61.95	1060	199	522	1.2	93.79	55.01	73.7	1458	2	2	1	2	2	2	2	2	2
105	41579	2	71	3	3	1	3	55839.5211	55349.090094	2	60	19.12	83.2	166	216	622	2	264.12	54.96	51.19	1702	295	702	3.1	255.73	54.54	39.73	1604	2	1	2	2	2	2	2	2	1
106	41580	2	0	1	NA	NA	0.19	4978.1063	5619.983965	2	72	NA	NA	NA	NA	NA	NA	NA	NA	NA	NA	NA	NA	NA	NA	NA	NA	NA	NA	NA	NA	NA	NA	NA	NA	NA	NA
107	41581	1	60	4	3	1	2.77	6852.086052	6766.285859	1	59	26.16	97	166	238	313	8.1	144.78	52.39	87.42	1791	NA	NA	NA	NA	NA	NA	NA	1	1	2	2	2	2	2	2	2
108	41582	2	2	2	NA	NA	0.66	9406.700594	9539.959566	2	61	16.25	43.5	86.3	125	615	4.9	203.89	62.03	43.1	1533	105	633	4.8	150.1	33.92	28.61	1003	NA	NA	NA	2	NA	NA	NA	NA	NA
109	41583	2	66	2	1	1	NA	4501.74604	4866.538172	2	69	35.87	109	153.4	155	403	2.6	145.09	40.86	54.58	1152	96	231	0.8	62.78	26.35	15.84	526	2	2	2	2	2	2	2	2	2
110	41584	2	16	3	NA	NA	1.82	42831.990918	43062.288184	2	64	18.61	NA	163.6	253	241	3.8	234.77	74.26	50.26	1784	189	768	7.6	290.8	70.73	49.44	1979	1	NA	2	2	NA	NA	NA	NA	2
111	41585	1	0	1	NA	NA	0.61	5360.761934	5523.387158	1	71	NA	NA	NA	NA	NA	NA	NA	NA	NA	NA	35	395	7.2	50.27	26.51	10.01	480	NA	NA	NA	NA	NA	NA	NA	NA	NA
112	41586	2	8	1	NA	NA	2.08	7088.753022	0	1	70	NA	NA	NA	NA	NA	NA	NA	NA	NA	NA	NA	NA	NA	NA	NA	NA	NA	NA	NA	NA	2	NA	NA	NA	NA	NA
113	41587	2	44	4	4	5	0.86	25458.248274	27598.590118	2	68	26.34	92.3	171.1	348	636	1.8	313.41	132.87	81.14	2716	212	908	1.5	342.69	128.14	85.18	2859	2	2	2	2	2	2	2	2	2
114	41588	1	11	3	NA	NA	1.23	40116.464635	40665.454091	2	63	16.66	61.9	146.8	221	1114	6.9	248.49	61.53	64.95	1792	219	650	2.9	366.14	71.87	73.92	2379	NA	NA	NA	2	NA	NA	NA	NA	2
115	41589	1	76	1	5	1	1.4	10840.502033	11038.83107	1	66	29.83	117.7	165.7	283	1434	15	235.7	64.92	88.46	1866	NA	NA	NA	NA	NA	NA	NA	2	1	2	2	2	2	2	2	1
116	41590	1	25	1	4	1	2.33	34633.994166	36982.505581	1	66	24.39	90.8	183.9	444	862	7	307.12	133.03	133.41	2933	642	637	1.3	327.89	74.4	120.59	2957	2	2	2	2	2	2	2	2	2
117	41591	1	8	3	NA	NA	1.14	21519.145256	22203.485924	2	60	24.11	77.4	131.5	218	793	7	220.01	63.56	54.61	1641	225	1057	9.4	296.39	57.28	70.74	1957	NA	NA	NA	2	NA	NA	NA	NA	2
118	41592	2	33	1	9	5	1.75	15167.867182	15003.797013	1	70	28.53	NA	151.3	NA	NA	NA	NA	NA	NA	NA	NA	NA	NA	NA	NA	NA	NA	2	2	2	2	2	2	2	2	NA
119	41593	2	6	4	NA	NA	0.87	9646.993707	10105.507726	1	68	16.76	51.3	123.1	169	874	5.2	205.91	68.55	54.45	1629	263	1515	15	256.29	104.36	105.86	2374	NA	NA	NA	2	NA	NA	NA	NA	NA
120	41594	1	38	3	4	5	5	68970.361319	69518.126377	2	69	29.26	95.7	180.2	638	1297	4.1	379.83	151.85	102.19	3594	429	846	19.6	291.54	83.86	141.13	2479	1	1	2	2	2	2	2	2	2
121	41595	2	76	3	2	2	1.03	35990.287526	34984.678721	1	60	18.49	71.7	151.6	290	828	1.6	220.39	51.47	43.08	1503	186	826	1.2	149.5	53.83	59.76	1320	2	1	2	2	2	2	2	2	1
122	41596	1	6	2	NA	NA	1.47	11150.024198	13129.619296	2	72	14.97	52.9	115.3	449	1687	13.2	456.81	63.82	74.06	2606	358	2915	19.7	364.5	72.48	73.1	2341	NA	NA	NA	2	NA	NA	NA	NA	2
123	41597	1	61	2	1	1	0.47	4078.112176	4343.837322	1	62	23.6	86.8	169	NA	NA	NA	NA	NA	NA	NA	NA	NA	NA	NA	NA	NA	NA	2	1	2	2	2	2	2	2	NA
124	41598	1	12	1	NA	NA	NA	15198.776754	15662.120907	1	66	33.17	109	164.9	167	943	3.9	205.4	87.48	81.6	1931	232	1033	10	231.45	82.03	111.27	2121	2	NA	NA	2	NA	NA	NA	NA	1
125	41599	2	52	2	4	1	2.64	18454.554829	18729.940765	2	65	31.63	108.1	169.9	239	937	5	238.47	29.33	43.59	1363	486	740	4	204.23	38.38	134.17	1609	1	2	1	2	2	2	2	2	2
126	41600	1	29	2	2	1	1.45	24166.679396	24497.104606	2	67	28.05	99	167.6	272	1127	3.2	243.21	154.2	127.58	3066	236	1386	6.9	378.03	170.92	105.25	3441	1	1	2	2	2	2	2	2	2
127	41601	1	7	4	NA	NA	1.99	12620.342307	13118.28057	1	68	14.4	51	120.2	307	788	6.2	232.16	50.48	44.2	1513	233	967	6	245.99	49.56	66.69	1660	NA	NA	NA	2	NA	NA	NA	NA	2
128	41602	1	5	2	NA	NA	1.21	13546.768451	14296.361507	1	71	14.93	52.3	111	186	1068	8.9	136.87	31.38	51.38	1023	169	639	4.3	179.36	48.18	53.23	1363	NA	NA	NA	2	NA	NA	NA	NA	NA
129	41603	2	7	1	NA	NA	0.7	6832.221308	6880.770245	1	70	18.82	67.6	125.4	218	277	0.2	331.09	22.49	43.9	1662	169	806	6.1	351.14	55.64	40.96	2040	NA	NA	NA	2	NA	NA	NA	NA	2
130	41604	2	7	4	NA	NA	3.3	8599.636344	9656.241648	2	68	16.14	55.2	125.2	125	562	0.4	215.82	52.22	43.68	1496	NA	NA	NA	NA	NA	NA	NA	NA	NA	NA	2	NA	NA	NA	NA	2
131	41605	2	36	3	4	1	0.6	30711.436339	30723.814105	2	59	29.69	89.2	167.3	195	570	3.5	172.95	63.3	62.28	1469	290	399	0.2	206.39	24.39	52.37	1238	2	2	2	2	2	2	2	2	2
132	41606	1	8	3	NA	NA	5	53713.890496	0	2	63	NA	NA	NA	NA	NA	NA	NA	NA	NA	NA	NA	NA	NA	NA	NA	NA	NA	NA	NA	NA	2	NA	NA	NA	NA	NA
133	41607	2	46	3	3	1	5	82333.450298	85620.508376	2	64	26.7	96.2	164.1	176	572	3.5	69.18	39.85	45.11	797	165	380	0.2	103.77	40.54	39.48	1432	2	1	2	2	2	2	2	2	2
134	41608	2	17	3	NA	NA	3.77	65599.355269	69785.365144	2	59	20.54	78.9	158.8	231	1243	10.2	149.45	47.51	52.51	1223	137	618	1.2	296.78	81.97	52.44	2108	2	NA	2	2	NA	NA	NA	NA	2
135	41609	1	11	4	NA	NA	NA	9206.608667	9167.376282	2	70	19.34	66.4	159.5	319	636	0.9	422.63	111.32	81.89	2955	240	653	0.3	327.76	93.72	70.76	2412	NA	NA	NA	2	NA	NA	NA	NA	2
136	41610	2	67	2	3	1	0.63	5529.495353	5855.017144	1	69	26.31	86.7	153.4	243	1314	4.9	185.43	32.4	45.29	1195	289	1084	5.4	270.06	45.42	48.74	1630	2	1	2	2	2	2	2	2	NA
137	41611	2	75	3	3	2	0.8	20068.440228	19823.192378	1	65	25.23	79.3	161	313	1757	19.1	272.81	26.05	114.01	1805	154	1150	6.7	148.37	62.77	63.49	1384	2	1	1	1	2	2	2	2	NA
138	41612	2	80	3	2	1	2.14	37317.336964	41174.671402	2	60	28.65	107.3	154.4	111	265	1.9	155.69	28.4	24.76	969	154	556	3.8	221.88	70.9	56.42	1736	2	2	2	2	2	2	2	1	NA
139	41613	1	71	4	5	1	5	6407.075641	6449.488543	2	70	32.42	116.1	185.7	341	541	1.2	297.32	63.67	83.06	2061	316	739	3.4	202.53	73.98	78.02	1758	2	1	2	1	2	2	2	2	2
140	41614	2	2	3	NA	NA	5	50219.185187	57034.922683	2	65	15.51	49.5	98	206	513	2.5	114.03	39.93	27.12	896	256	1491	3.4	213.48	95.72	95.03	2094	NA	NA	NA	2	NA	NA	NA	NA	NA
141	41615	2	17	3	NA	NA	1.28	30285.542974	30448.381021	1	60	26.96	90.8	166.9	146	277	0.1	216.82	54.46	36.92	1484	NA	NA	NA	NA	NA	NA	NA	2	NA	2	2	NA	NA	NA	NA	1
142	41616	2	67	4	2	3	1.11	12310.329932	13812.587761	2	67	33.37	100.2	152.3	247	760	4.8	215.17	51.04	60.36	1534	218	664	2.7	166.92	37.9	31.45	1124	2	1	1	2	2	2	2	2	2
143	41617	2	80	3	3	2	1.47	32485.478437	36050.492264	1	68	23.74	75	142.5	NA	NA	NA	NA	NA	NA	NA	NA	NA	NA	NA	NA	NA	NA	2	1	1	2	2	2	2	2	NA
144	41618	2	46	3	4	1	5	82333.450298	85620.508376	2	64	37.79	102.5	160.8	269	636	3.8	180.26	35.4	60.68	1259	165	344	0.2	171.16	44.68	30.44	1193	2	2	2	1	2	2	2	2	2
145	41619	1	20	1	2	5	0.62	21719.93559	22393.592918	1	62	40.58	130.2	167.9	334	1421	14.9	213.82	84.51	109.86	2048	124	776	7.3	90.86	13.54	30.14	582	2	2	1	2	2	2	2	2	2
146	41620	1	9	3	NA	NA	1.01	17917.289498	21833.321009	1	59	20.74	73.5	139.9	NA	NA	NA	NA	NA	NA	NA	NA	NA	NA	NA	NA	NA	NA	NA	NA	NA	2	NA	NA	NA	NA	2
147	41621	2	1	4	NA	NA	0.47	11292.825884	11200.899475	1	59	NA	NA	NA	149	598	4.9	147.19	52.81	35.22	1189	203	982	6.5	206.17	78.07	51.19	1701	NA	NA	NA	2	NA	NA	NA	NA	NA
148	41622	2	41	3	3	1	1.04	30055.17538	29840.2367	1	61	42.69	134.6	158.4	154	544	3.6	234.23	62	60.58	1717	269	1005	3.8	369.76	81.88	71.66	2475	2	2	2	2	2	2	2	2	2
149	41623	1	29	4	5	1	2.91	27307.200629	27658.176919	1	68	36.17	108.5	171.2	636	1211	2.2	341.56	36.94	67.89	1921	529	1797	7.9	479.32	73.72	112.33	2920	2	2	2	2	2	2	2	2	2
150	41624	2	68	2	1	1	2.71	7277.593295	7674.429627	2	66	25.83	97.8	157.3	236	549	1.3	168.86	45.39	75.17	1388	242	620	3	216.54	48.35	52.59	1469	2	2	1	1	2	2	2	2	2
151	41625	2	26	1	1	4	0.4	22139.303076	22359.636542	1	66	32.37	106	157.8	183	658	2.2	107.61	55.66	73.5	1215	80	502	1.9	161.54	56.87	39.4	1303	1	2	2	2	2	2	2	2	NA
152	41626	1	24	2	4	5	4.44	20353.442391	20631.730126	2	68	27	87.8	174.7	216	385	2.7	234.8	29.32	49.57	1386	276	597	6	236.23	71.07	67.7	1920	1	1	2	2	2	2	2	2	2
153	41627	2	80	3	3	1	5	32485.478437	36050.492264	1	68	24.04	92.1	151.8	301	564	3.7	163.74	50.25	44.11	1228	506	826	18	195.04	95.23	92.67	1936	2	1	2	2	2	1	1	2	NA
154	41628	2	23	3	4	3	0.79	51463.0991	51905.135702	2	59	23.35	88.7	173.4	343	1243	4.8	533.62	99.9	71.91	3258	212	683	2.3	384.69	122.28	55.9	2844	1	1	2	2	2	2	2	2	2
155	41629	2	23	2	2	5	NA	24478.066551	25389.465645	1	72	20.8	72.9	152.4	124	361	1.3	124.87	18.01	31.27	780	NA	NA	NA	NA	NA	NA	NA	2	2	2	2	2	2	2	2	2
156	41630	1	15	2	NA	NA	3.13	13099.454283	13230.233107	2	60	19.09	72.9	174.9	243	1451	6.4	465.96	83.76	80.94	2906	260	1339	13.1	617.75	71.58	65.6	3320	1	NA	NA	2	NA	NA	NA	NA	2
157	41631	1	2	3	NA	NA	0.46	9488.203732	0	1	59	NA	NA	NA	NA	NA	NA	NA	NA	NA	NA	NA	NA	NA	NA	NA	NA	NA	NA	NA	NA	2	NA	NA	NA	NA	NA
158	41632	1	0	1	NA	NA	3.3	4473.039104	4608.734178	2	71	NA	NA	NA	50	443	8.4	58.94	28.35	11.34	539	43	380	7.2	50.52	24.3	9.72	462	NA	NA	NA	NA	NA	NA	NA	NA	NA
159	41633	1	16	4	NA	NA	1.19	15230.393963	15432.273345	2	67	19.41	64.8	169.4	192	509	3.6	290.35	47.7	44.78	1729	67	142	0.9	177.31	35.1	28.15	1118	2	NA	2	2	NA	NA	NA	NA	2
160	41634	1	1	1	NA	NA	0.47	11016.159778	12081.020061	2	65	NA	NA	NA	196	1550	13.2	192.04	43.24	69.56	1427	149	1150	9	131.83	27.8	37.82	913	NA	NA	NA	2	NA	NA	NA	NA	NA
161	41635	1	19	1	NA	NA	1.21	10001.179934	10306.072118	1	65	22.43	79.5	169.3	429	585	0.3	394.33	46.89	71.41	3745	265	1724	7.9	319.59	113.65	93.68	2657	1	NA	2	2	NA	NA	NA	NA	2
162	41636	2	61	1	3	1	1.81	6838.955768	7405.503199	2	70	26.44	99.3	159.9	333	1858	14.4	290.8	77.17	69.97	2093	466	2046	15.8	472	105.16	106.35	3201	2	2	2	2	2	2	2	2	2
163	41637	1	27	1	3	5	NA	23728.628694	24323.073021	1	64	29.37	100.2	167.8	318	629	0.5	320.99	59.35	95.83	2278	452	1472	3.3	339.7	84.83	89.05	2375	1	2	2	2	2	2	2	2	2
164	41638	1	8	2	NA	NA	2.49	11505.905217	11583.383733	1	69	21.72	72.2	129.1	213	1094	7.6	202.92	45.44	60.41	1448	NA	NA	NA	NA	NA	NA	NA	NA	NA	NA	2	NA	NA	NA	NA	2
165	41639	1	37	1	5	4	2.21	38735.204107	42118.893027	1	66	30.2	93.1	171.1	277	615	2.2	156.94	134.54	108.16	2492	207	226	0.4	58.93	70.9	77.04	1160	2	2	2	2	2	2	2	2	2
166	41640	1	13	3	NA	NA	0.17	29572.088569	29689.339835	2	61	26.35	95.2	161.7	137	478	1	198.39	17.69	35.46	1081	262	641	4	364.09	82.98	58.97	2388	1	NA	NA	2	NA	NA	NA	NA	1
167	41641	2	80	3	4	2	NA	29370.222327	40113.360259	1	69	34.1	107.2	159	246	467	0.8	122.19	32.95	64.03	1011	197	533	0.2	108.76	19.72	49.42	782	2	2	1	2	2	2	2	2	NA
168	41642	2	73	3	3	2	1.57	33536.861455	36376.133315	1	63	27.16	89.7	156.6	405	834	3.9	220.47	108.91	46.73	1960	488	884	3.9	268.05	89.48	72.22	2058	2	2	2	2	2	2	2	2	2
169	41643	2	19	3	NA	NA	1.73	30136.916167	30087.525155	2	67	22.84	79.2	157.7	135	233	0.3	258.8	73.18	104.7	2110	470	1570	9.7	443.53	168.31	150.79	3829	2	NA	2	2	NA	NA	NA	NA	2
170	41644	2	13	4	NA	NA	1.4	15338.257165	15918.249068	1	64	39.54	NA	168	42	115	0.7	102.71	26.03	21.48	727	137	828	0.3	194.66	84.85	75.45	1836	2	NA	NA	2	NA	NA	NA	NA	2
171	41645	1	0	3	NA	NA	0.34	18697.843036	19359.198208	2	60	NA	NA	NA	72	741	8.1	116.3	30.43	14.29	804	174	900	7	117.61	27.42	14.34	786	NA	NA	NA	NA	NA	NA	NA	NA	NA
172	41646	1	4	1	NA	NA	0.7	14064.629187	14290.924283	2	72	15.1	50	106.1	507	1759	9	587.99	111.77	108.09	3728	462	1878	13.1	372.03	72.85	117.5	2570	NA	NA	NA	2	NA	NA	NA	NA	NA
173	41647	2	0	1	NA	NA	0.44	3660.48689	3892.167695	2	68	NA	NA	NA	NA	NA	NA	NA	NA	NA	NA	NA	NA	NA	NA	NA	NA	NA	NA	NA	NA	NA	NA	NA	NA	NA	NA
174	41648	1	58	3	3	1	5	104240.230169	104430.826165	2	61	28.51	100	162.3	225	805	6	341.21	67.87	89.09	2299	436	1268	2.7	254.37	52.6	89.65	1792	2	2	1	2	2	2	2	2	2
175	41649	2	0	5	NA	NA	1.65	9055.194279	10125.073562	2	67	NA	NA	NA	49	441	8.4	58.94	28.35	11.34	539	42	378	7.2	50.52	24.3	9.72	468	NA	NA	NA	NA	NA	NA	NA	NA	NA
176	41650	2	11	3	NA	NA	1.45	49756.430734	50176.529871	1	61	15.69	61	148.3	238	739	7.1	258.84	129.87	121.79	2685	381	1619	16.7	306.68	165.93	91.62	3018	NA	NA	NA	2	NA	NA	NA	NA	2
177	41651	2	3	1	NA	NA	1.28	10117.365664	10260.692193	1	63	15.08	47.8	99.4	286	1384	7.1	359.29	104.23	65.6	2625	183	988	5	272.33	67.8	59.1	1915	NA	NA	NA	2	NA	NA	NA	NA	NA
178	41652	2	70	5	5	1	3.21	39806.315534	40952.531203	2	67	26.43	88.9	155.6	439	1088	4.4	272.04	53.01	57.67	1740	452	997	3.2	246.87	64.4	56.41	1732	2	2	1	2	2	2	2	2	2
179	41653	1	19	5	NA	NA	5	48849.984899	48731.620052	1	70	42.7	NA	173.2	248	1558	6.8	264.27	36.35	48.12	1549	NA	NA	NA	NA	NA	NA	NA	1	NA	2	2	NA	NA	NA	NA	NA
180	41654	2	80	3	1	2	3.93	26659.474	30436.925116	2	74	24.56	90.6	149.5	195	255	1	178.12	41.4	43.67	1230	NA	NA	NA	NA	NA	NA	NA	2	2	2	2	2	1	1	2	NA
181	41655	2	2	3	NA	NA	0.58	9225.574563	10456.272821	1	61	15.07	44.4	86.6	170	1045	2.7	219.02	43.9	32.96	1388	138	932	6.2	216.24	63.27	32.91	1532	NA	NA	NA	2	NA	NA	NA	NA	NA
182	41656	2	14	1	NA	NA	0.03	13201.186123	13604.251292	2	72	39.2	110	157.8	289	1362	11.3	298.42	82.99	84.03	2255	179	1595	7.9	135.86	52.27	76.16	1314	2	NA	NA	2	NA	NA	NA	NA	2
183	41657	1	8	3	NA	NA	2.02	32065.585441	32504.399491	2	63	14.92	58.6	132	158	458	0.8	257.13	57.12	53.44	1727	278	1282	6.2	550.36	115.14	88.88	3540	NA	NA	NA	2	NA	NA	NA	NA	2
184	41658	1	1	5	NA	NA	2.19	23253.390935	23937.275777	2	69	NA	NA	NA	96	501	4.6	113.79	17.27	19.95	687	120	551	4.8	144.32	13.99	21.98	792	NA	NA	NA	2	NA	NA	NA	NA	NA
185	41659	2	15	3	NA	NA	2.46	63376.725592	64936.016287	2	67	27.64	87.5	159.6	191	645	2.5	88.43	40.02	67.16	982	146	595	2	170.51	70.4	72.81	1598	2	NA	NA	2	NA	NA	NA	NA	2
186	41660	2	8	5	NA	NA	NA	36674.010907	41631.263261	2	68	20.32	69	134.4	NA	NA	NA	NA	NA	NA	NA	NA	NA	NA	NA	NA	NA	NA	NA	NA	NA	2	NA	NA	NA	NA	1
187	41661	2	1	4	NA	NA	1.11	11426.898075	12363.326094	1	68	NA	NA	NA	196	1345	8.3	222.15	48.68	70.84	1602	207	852	4	201.78	58.09	52.76	1532	NA	NA	NA	2	NA	NA	NA	NA	NA
188	41662	1	1	1	NA	NA	0.65	9045.263543	9190.798754	2	72	NA	NA	NA	266	1947	21.7	200.31	76.31	89.53	1832	156	896	9.6	173.14	32.93	40.55	1125	NA	NA	NA	2	NA	NA	NA	NA	NA
189	41663	2	32	1	2	1	1.57	25990.375386	26403.704902	1	66	29.89	97.3	153.8	253	416	0.2	178.81	32.8	66.98	1250	323	869	4.4	266.35	44.32	53.83	1606	2	2	2	2	2	2	2	2	2
190	41664	1	64	3	4	3	1.27	46864.678897	48150.206472	1	61	29.12	108.4	175.8	150	507	1.7	124.29	57.45	64.27	1278	NA	NA	NA	NA	NA	NA	NA	2	1	2	2	2	2	2	2	1
191	41665	1	0	5	NA	NA	1.13	5918.067669	6278.364082	2	64	NA	NA	NA	79	588	6.8	55.57	27.8	30.91	595	NA	NA	NA	NA	NA	NA	NA	NA	NA	NA	NA	NA	NA	NA	NA	NA
192	41666	2	43	3	4	1	2.9	78434.78194	77873.857962	1	59	32.41	99.2	172.1	176	1040	3.8	226.12	51.43	44.72	1531	172	433	0.5	282.68	33.1	36.45	1568	2	1	1	2	2	2	2	2	2
193	41667	1	2	3	NA	NA	1.16	10666.184231	10736.65229	1	67	16.53	47.6	93	130	841	4.3	173.19	66.77	44.53	1446	178	871	6.8	147.29	54.88	52.63	1277	NA	NA	NA	2	NA	NA	NA	NA	NA
194	41668	1	66	4	5	1	5	6004.535599	6082.458728	2	62	28.28	105.4	179	263	817	5.4	124.75	87.29	65.54	1547	314	994	4.5	209.41	73.92	79.17	1783	1	2	2	2	2	2	2	2	2
195	41669	1	22	4	4	5	4.31	25677.543865	26338.046289	1	59	NA	NA	NA	NA	NA	NA	NA	NA	NA	NA	NA	NA	NA	NA	NA	NA	NA	1	2	2	2	2	2	2	2	2
196	41670	1	27	4	2	6	1.37	20084.330361	20147.939859	1	65	30.43	96.9	173.5	376	1754	3.8	440.43	142.63	170.34	3722	478	1995	10.9	593.75	166.36	202.81	4660	2	1	2	2	2	2	2	2	2
197	41671	1	80	3	3	3	1.92	25948.204278	26750.644921	2	60	25.76	105.5	172.9	156	518	3.2	172.92	42	40.15	1206	418	1096	8.2	299.17	96.82	73.45	2267	2	2	1	2	1	2	2	1	NA
198	41672	2	63	1	2	1	2.56	8427.714776	9110.641805	2	70	23.42	89.8	162.3	360	827	4.4	202.04	60.16	84.52	1664	291	768	5	251.6	77.83	92.02	2054	2	2	1	2	2	2	2	2	2
199	41673	1	3	5	NA	NA	3.55	47885.301775	0	1	72	NA	NA	NA	NA	NA	NA	NA	NA	NA	NA	NA	NA	NA	NA	NA	NA	NA	NA	NA	NA	2	NA	NA	NA	NA	NA
200	41674	1	25	4	4	1	2.69	22789.309376	24438.564429	2	74	23.05	84.2	179.8	39	101	0.1	108.85	12.74	9.98	571	NA	NA	NA	NA	NA	NA	NA	2	2	2	2	2	2	2	2	2
201	41675	2	71	3	3	2	1.15	23231.846487	23272.046805	2	59	24.53	94.2	158.2	109	409	0.4	158.46	36.83	42.91	1130	86	161	0.7	129.69	30.57	42.16	946	2	1	2	1	2	2	1	2	1
202	41676	2	61	3	4	6	1.96	52544.860904	53155.162373	2	63	23.31	83.5	165.3	215	692	3.8	176.46	36.46	41.23	1165	202	619	3.6	201.95	54.18	41.09	1568	2	1	2	2	2	2	2	2	2
203	41677	1	71	3	3	1	3.02	28468.94398	28069.713244	2	68	36.98	129.4	182.6	170	346	1.9	208.19	81.58	81.44	1877	370	688	4.3	357.44	62.55	67.59	2191	2	2	1	2	2	2	2	2	2
204	41678	1	17	4	NA	NA	0.34	12300.491152	12931.561432	2	64	22.27	71.7	164.7	119	543	1.7	223.69	51.23	41.88	1512	325	1695	9.5	495.35	106.93	90.56	3274	2	NA	2	2	NA	NA	NA	NA	NA
205	41679	1	21	3	2	5	1.97	91062.714372	93809.748799	1	61	21.33	80.2	180	689	702	0	437.76	19.41	70.99	5121	136	448	3	150.88	44.77	52.39	1208	2	1	2	2	2	2	2	2	2
206	41680	1	63	4	3	1	1.24	6564.940098	8106.821763	1	67	51.91	133.6	169.2	298	1027	3.2	349.99	119.58	105.24	2860	242	327	2.4	211.75	67.75	88.13	1791	1	2	1	1	2	2	2	2	2
207	41681	2	14	3	NA	NA	0.81	50624.523881	50896.719714	1	60	24.95	76.4	168.1	361	1657	3.1	355.06	106.84	131.74	2883	249	843	6.3	252.83	54.96	60.81	1725	NA	NA	NA	2	NA	NA	NA	NA	2
208	41682	2	44	3	5	1	NA	82023.230723	85297.903679	1	63	29.41	91.3	167.8	406	927	5.2	294.87	65.07	88.05	2192	253	675	0.9	123.96	76.04	127.51	1693	2	1	2	2	2	2	2	2	2
209	41683	1	72	3	4	1	5	31044.240133	31882.733001	2	62	27.19	109.5	180.6	289	790	4.7	161.02	76.55	85.52	1651	201	712	5.5	169.67	47.22	82.36	1427	2	2	1	2	2	2	2	2	1
210	41684	2	10	2	NA	NA	2.04	7910.319185	7751.509704	2	62	17.16	63.2	142.6	197	693	4.9	229.14	84.94	53.45	1871	313	685	3.6	414.97	170.23	40.85	3273	NA	NA	NA	2	NA	NA	NA	NA	2
211	41685	1	25	3	3	5	0.94	44570.588615	44342.529836	1	61	18.44	71.1	170.8	226	971	0.9	455.67	87.27	52.1	2760	66	353	1.2	181.42	24.08	29.53	1046	1	2	2	2	2	2	2	2	2
212	41686	2	5	3	NA	NA	4.01	53794.42148	61095.389311	2	67	16.93	59	111.9	117	722	3.4	182.81	50.43	34.22	1316	107	608	3	167.74	38.02	34.22	1143	NA	NA	NA	2	NA	NA	NA	NA	NA
213	41687	1	31	1	2	1	1.81	31808.650507	34121.512801	2	70	24.21	91.4	173.4	435	1721	12.1	429.61	205.07	162.73	4238	118	694	0.1	161.07	56.48	32.1	1263	2	2	2	2	2	2	2	2	2
214	41688	1	49	3	2	1	1.9	28803.804675	31602.188917	1	67	29.28	105.9	176.3	437	837	3.1	172.19	92.57	147.98	3076	359	1086	7.1	280.3	127.76	98.18	2966	1	1	2	2	2	2	2	2	2
215	41689	1	12	1	NA	NA	1.09	15198.776754	15662.120907	1	66	25.28	84.8	158	269	871	3.9	213.75	77.34	60.61	1786	163	733	4	178.51	68.74	59.85	1566	1	NA	NA	2	NA	NA	NA	NA	2
216	41690	1	52	1	5	1	5	17560.193207	18832.378972	2	65	30.95	106.4	176.4	211	277	0.7	166.32	82.83	39.58	1546	332	637	3.2	255.29	80.5	88.42	2072	2	1	1	2	2	2	2	2	2
217	41691	1	60	3	3	1	5	53088.2953	51939.933025	2	63	31.98	113.2	176.3	189	904	7.3	201.05	44.46	49.64	1385	360	1132	5.5	222.61	117.4	112.66	2676	2	2	1	2	2	2	2	2	2
218	41692	2	5	1	NA	NA	5	11812.058638	12493.992517	1	73	15.92	55	110.1	142	618	5.3	161.6	34.72	26.03	1050	182	1316	11.8	176.52	42.59	65.18	1337	NA	NA	NA	2	NA	NA	NA	NA	NA
219	41693	1	50	4	4	2	5	18724.122718	19714.519644	1	74	35.12	124.4	190.4	399	1560	10.9	416.99	132.47	144.24	3429	177	748	5.8	198.08	46.34	45.63	1367	1	1	2	2	2	2	2	2	2
220	41694	2	60	2	4	3	NA	8359.699946	8112.485364	2	61	26.06	88.9	154.5	163	238	0.2	161.84	121.25	45.52	1891	171	168	0.3	149.87	25.51	59.94	1059	2	1	1	2	2	2	2	2	2
221	41695	2	4	3	NA	NA	1.4	11991.028085	12484.493055	2	64	13.72	48	107.3	108	254	0.5	201.14	52.62	38.12	1424	145	915	9.1	132.92	42.15	47.18	1091	NA	NA	NA	2	NA	NA	NA	NA	NA
222	41696	1	12	1	NA	NA	4.58	13405.371726	13814.042812	2	66	19.26	71	172.2	483	1009	1	763.61	106.67	175.72	4700	NA	NA	NA	NA	NA	NA	NA	2	NA	NA	2	NA	NA	NA	NA	2
223	41697	2	28	2	1	1	NA	13987.254402	14126.45753	2	69	29.98	94.3	155.4	312	1055	1.5	313.03	145.83	104.78	2951	186	775	7.1	193.7	37.23	62.72	1343	2	2	2	2	2	2	2	2	2
224	41698	1	42	3	4	1	4.14	108122.630461	110537.619006	1	69	34.52	115.5	171.8	173	500	3.4	79.87	28.35	62.33	984	246	911	0.8	212.98	75.95	63.54	1949	2	2	2	2	2	2	2	2	2
225	41699	1	51	4	4	1	4.75	19455.192916	20990.824731	1	65	41.12	133.7	192.4	122	234	0	39.3	31.4	60.33	683	NA	NA	NA	NA	NA	NA	NA	2	1	1	1	2	2	2	2	2
226	41700	1	55	3	2	6	1.28	21572.249638	22521.085841	1	67	26.47	103.3	173.4	147	588	0.7	237.98	73.34	72.14	2455	169	309	2.9	269.65	123.79	80.79	2512	1	1	1	2	1	2	2	2	1
227	41701	2	13	4	NA	NA	1.94	12407.970999	12877.158772	1	64	26.46	83.9	160.2	113	959	11.3	124.14	34.06	46.28	974	364	1493	12	209.91	51.69	114.91	1766	2	NA	NA	2	NA	NA	NA	NA	2
228	41702	2	55	4	3	3	3.43	22428.724303	22837.22915	1	59	45.13	135.5	165.7	141	541	0.9	267.18	89.78	61.16	2110	192	707	3.4	159.97	95.45	92.07	1864	2	2	2	2	2	2	2	2	2
229	41703	2	0	2	NA	NA	0.28	4804.317455	5379.87168	2	61	NA	NA	NA	66	654	10.8	81.54	40.46	16.16	756	81	762	11.7	93.57	44.43	18.48	849	NA	NA	NA	NA	NA	NA	NA	NA	NA
230	41704	1	16	1	NA	NA	3.68	6702.685863	6907.021406	2	66	23.42	77.6	176.3	202	1387	0.5	410.51	103.86	94.23	2915	392	1723	11	603.19	157.24	133.55	4269	2	NA	2	2	NA	NA	NA	NA	2
231	41705	1	62	4	3	1	2.42	8567.88471	8297.073173	2	59	23.29	84.9	161.3	144	319	0.3	256.09	63.18	34.35	1703	128	238	0.4	85.32	23.89	51.93	833	2	1	2	2	2	2	2	2	1
232	41706	1	8	4	NA	NA	1.94	16441.575105	16194.064989	2	65	18.85	63.3	130.5	NA	NA	NA	NA	NA	NA	NA	NA	NA	NA	NA	NA	NA	NA	NA	NA	NA	2	NA	NA	NA	NA	NA
233	41707	1	51	1	3	77	NA	11184.658549	0	2	72	NA	NA	NA	NA	NA	NA	NA	NA	NA	NA	NA	NA	NA	NA	NA	NA	NA	2	2	2	2	2	2	2	2	NA
234	41708	2	37	3	4	1	4.72	85931.533457	88241.820701	2	63	26.15	90.6	165.6	206	1026	7	216.1	82.53	51.8	1798	82	333	0.3	245.11	58.11	31.3	1608	1	2	2	2	2	2	2	2	2
235	41709	1	10	3	NA	NA	2.97	40116.464635	0	2	63	NA	NA	NA	NA	NA	NA	NA	NA	NA	NA	NA	NA	NA	NA	NA	NA	NA	NA	NA	NA	2	NA	NA	NA	NA	NA
236	41710	1	23	1	4	1	1.47	20523.202168	21071.845405	1	70	20.59	83.1	170.7	297	1946	14.8	335.39	111.58	147.52	2937	259	1269	7.6	285.05	150.19	87.92	2816	2	2	2	2	2	2	2	2	NA
237	41711	2	73	3	3	1	3.65	44933.414348	48737.532366	1	71	29.08	98.5	167.4	310	1080	2.2	294.25	76.33	83.96	2257	231	453	1.2	166.62	47.99	56.75	1295	2	2	1	2	2	2	2	2	2
238	41712	2	0	4	NA	NA	2.35	8539.426151	0	1	72	NA	NA	NA	NA	NA	NA	NA	NA	NA	NA	NA	NA	NA	NA	NA	NA	NA	NA	NA	NA	NA	NA	NA	NA	NA	NA
239	41713	1	42	3	4	1	1.28	22505.36051	22501.080152	1	60	17.89	72.8	173.9	227	192	0	120.99	14.72	16.87	694	137	449	3.9	210.09	67.53	60.81	1683	1	1	2	2	2	2	2	2	1
240	41714	2	7	4	NA	NA	1.81	9922.223651	10234.032317	1	63	13.68	50.4	123.6	282	1077	3.3	378.56	51.07	70.21	2235	269	1058	10	323.77	89.26	138.66	2595	NA	NA	NA	2	NA	NA	NA	NA	2
241	41715	2	74	3	3	1	1.46	29571.572974	28867.392056	1	62	24.33	94	156.5	175	294	0.6	205.64	36.02	42.1	1297	334	823	4	308.17	31.04	44.83	1669	2	2	1	2	2	2	2	2	1
242	41716	1	0	3	NA	NA	0.71	13969.709319	14463.827249	2	62	NA	NA	NA	104	791	8.8	105.28	37.41	20.69	835	110	782	8.3	105.58	77.32	42.38	1284	NA	NA	NA	NA	NA	NA	NA	NA	NA
243	41717	2	72	3	2	1	2.34	33715.313253	32773.269768	1	67	23.87	88.5	156.4	198	436	1.8	130.22	36.37	45.52	1001	215	484	5.1	128.37	46.16	46.65	1076	2	1	1	1	2	2	2	2	2
244	41718	2	50	1	1	1	0.64	16965.190773	17218.351848	1	66	35.28	NA	155.3	334	937	10.6	183.71	106.74	115.89	2135	164	626	10.9	78.6	38.65	76.11	979	2	2	2	2	2	2	2	2	2
245	41719	1	18	1	NA	NA	1.46	17527.491905	18061.828386	1	66	45.5	133	172.5	217	593	3.1	313.92	52.94	70.81	2003	136	609	1.1	197.35	65.56	52.99	1598	2	NA	2	2	NA	NA	NA	NA	2
246	41720	2	8	1	NA	NA	1.34	11047.158061	11115.658099	1	71	28.59	86.3	138.7	139	505	6	248.82	42.84	64.63	1625	NA	NA	NA	NA	NA	NA	NA	NA	NA	NA	2	NA	NA	NA	NA	1
247	41721	1	37	3	2	1	0.84	22782.557363	22963.497243	1	64	25.32	96.8	178.2	249	957	0.9	536.9	157.52	113.24	3982	125	185	0.6	158.13	56	77.52	1449	1	1	2	2	2	2	2	2	2
248	41722	1	15	2	NA	NA	1.21	11147.423138	11390.038343	1	73	20.71	76.2	166.9	191	721	0.8	198.42	82.82	83.76	1874	185	204	0.6	242.54	67.95	50.59	1753	1	NA	NA	2	NA	NA	NA	NA	2
249	41723	1	1	4	NA	NA	0.41	8889.054761	9009.673699	1	68	NA	NA	NA	115	405	0.9	138.77	24.09	25.34	861	97	624	4.8	109.28	38.17	33.22	909	NA	NA	NA	2	NA	NA	NA	NA	NA
250	41724	1	27	4	5	5	1.63	24342.505253	24655.376656	2	68	31.09	106.5	189.3	208	601	2.3	241.77	68.67	88.42	1934	358	1619	3.6	424.89	192.8	135.53	3947	2	2	2	2	2	2	2	2	2
251	41725	2	77	3	3	2	1.05	30497.975725	33079.971788	1	66	26.36	86.7	164	232	985	4.2	215	62	83.97	1720	354	2212	6.9	238.16	73.53	93.69	1929	2	2	2	2	2	2	2	2	NA
252	41726	2	8	2	NA	NA	1.41	13751.944649	14444.720219	2	65	19.38	64.5	124	119	513	3.8	135.58	36.99	40.89	1039	176	980	6.9	172.04	33.34	76.25	1296	NA	NA	NA	2	NA	NA	NA	NA	2
253	41727	2	22	3	5	5	4.95	107289.524345	108970.069956	1	69	31.44	90.4	160.5	203	680	4	188.78	24.61	36.62	1106	376	1223	5.8	251.86	49.09	81.19	1721	2	2	2	2	2	2	2	2	2
254	41728	2	47	3	5	1	5	143385.980606	147472.718829	2	65	18.2	69.3	167.9	709	1313	8.7	360.58	97.16	88.12	2557	523	1117	17.4	193.93	93.66	86.23	1882	2	2	2	2	2	2	2	2	2
255	41729	1	53	3	2	1	5	83459.201226	83611.800559	2	63	38.63	120.9	178.8	384	717	6.3	232.33	215.83	249.61	3888	426	1135	2.4	360.76	114.2	127.07	2961	2	1	1	2	2	2	2	2	2
256	41730	1	35	1	2	1	1.16	22605.692394	23634.836893	1	70	28.49	98.7	162.8	180	543	0.3	199.83	65.43	46.26	1551	331	595	1.9	282.31	109.81	75.93	2377	2	1	2	2	2	2	2	2	2
257	41731	2	46	1	3	5	0.51	20002.446998	19766.979122	2	71	31.91	105	165.7	246	437	0.4	144.6	3.87	27.25	703	NA	NA	NA	NA	NA	NA	NA	2	2	2	2	2	2	2	2	NA
258	41732	2	12	1	NA	NA	1.16	17392.894691	17923.943187	1	66	18.07	65.5	155.5	81	408	2.6	140.81	39.68	24.56	1012	307	1230	5	425.04	138.26	124.07	3413	2	NA	NA	2	NA	NA	NA	NA	2
259	41733	1	38	3	3	5	5	73223.970742	76423.006252	1	61	34	107.4	172	254	1114	2.5	133.6	105.02	138.65	2035	307	2735	4.2	384.3	194.66	124.23	3718	1	2	1	2	2	2	2	2	2
260	41734	2	14	1	NA	NA	2.02	14295.279598	14564.231176	2	71	35.72	111.6	159	172	886	8.8	115.71	31.33	45.43	911	131	711	6.3	113.78	26.23	40.36	843	2	NA	NA	2	NA	NA	NA	NA	NA
261	41735	2	64	3	5	1	5	67933.991412	70814.008943	2	62	25.4	97.1	171.6	56	116	0	29.57	48.53	32.98	685	209	866	2.9	73.48	40.21	85.19	976	2	2	1	2	2	2	2	2	2
262	41736	1	14	3	NA	NA	1.1	26500.200824	27134.314419	1	67	21.92	80.9	181.6	677	1207	33.5	648.56	213.78	249.41	5507	168	779	4	335.34	94.74	71.86	2433	2	NA	NA	2	NA	NA	NA	NA	2
263	41737	2	28	4	2	4	3.79	34837.373321	35204.234187	1	69	24.93	93.8	175.3	268	781	3.1	272.13	196.07	114.92	3272	245	931	7	233.25	65.44	63.63	1771	2	2	2	2	2	2	2	2	2
264	41738	2	1	4	NA	NA	4.48	13868.478003	15004.992156	2	72	NA	NA	NA	247	1388	11.1	210.01	47.59	51.38	1465	219	1191	10	178.32	43.48	44.54	1275	NA	NA	NA	2	NA	NA	NA	NA	NA
265	41739	1	69	4	1	5	0.99	7963.934774	8380.580277	1	72	30.93	114.6	184.5	197	538	1.4	75.42	59.02	56.21	1047	75	261	1.8	83.02	8.73	22.6	496	2	2	1	1	1	2	1	2	2
266	41740	1	79	4	5	4	2.88	10178.007014	10843.372199	2	68	28.18	100.2	175.2	346	647	6.9	265.44	42.17	69.06	1678	393	1016	16.3	230.49	94.4	236.02	2728	1	2	1	2	2	2	2	2	2
267	41741	2	67	3	5	2	2.45	70866.542573	0	1	69	NA	NA	NA	NA	NA	NA	NA	NA	NA	NA	NA	NA	NA	NA	NA	NA	NA	2	2	1	2	2	2	2	1	NA
268	41742	1	5	2	NA	NA	0.42	12381.621605	12815.156719	2	61	23.43	70.5	118.5	173	1336	11.8	167.27	31.44	46.83	1137	259	1719	9	412.84	43.17	72.22	2292	NA	NA	NA	2	NA	NA	NA	NA	NA
269	41743	1	28	1	3	5	2.52	21719.93559	22393.592918	1	62	28.25	90.4	157.3	394	1324	6.1	279.23	73.9	187.17	2541	NA	NA	NA	NA	NA	NA	NA	1	2	2	2	2	2	2	2	2
270	41744	2	0	1	NA	NA	1.36	4034.602787	4470.328419	2	74	NA	NA	NA	66	510	7	68.25	26.19	11.61	563	76	528	7	76.93	27.22	12.57	606	NA	NA	NA	NA	NA	NA	NA	NA	NA
271	41745	2	3	3	NA	NA	1.06	13113.63194	13511.821036	2	72	17.26	53.3	100.7	267	1009	5.7	228.27	72.47	54.85	1760	310	1511	9.8	217.39	103.86	75.58	2086	NA	NA	NA	2	NA	NA	NA	NA	NA
272	41746	2	3	4	NA	NA	2.5	13476.288621	13732.79863	2	71	14.76	45.8	98.1	87	637	5.2	97.02	38.69	19.97	813	175	1321	17.4	153.3	55.35	43.19	1282	NA	NA	NA	2	NA	NA	NA	NA	NA
273	41747	2	11	4	NA	NA	2.17	9576.97355	9553.149002	2	60	40.47	111.2	159.3	235	712	1.3	109.62	77.9	55.62	1337	102	447	0.3	62.37	80.8	37.33	1107	NA	NA	NA	2	NA	NA	NA	NA	2
274	41748	2	62	1	3	3	0.73	8126.190091	8013.414667	1	66	28.91	94.5	156.5	NA	NA	NA	NA	NA	NA	NA	NA	NA	NA	NA	NA	NA	NA	2	2	2	1	2	2	2	1	NA
275	41749	2	28	1	4	1	2.1	14568.221986	14713.206986	1	65	27.84	89.4	158	104	404	2.3	132.75	52.19	31.07	1115	NA	NA	NA	NA	NA	NA	NA	2	2	2	2	2	2	2	2	2
276	41750	1	34	4	4	5	5	19658.30843	22489.379164	2	73	30.06	99.3	173.7	197	661	3.2	80.06	108.64	61.45	4213	NA	NA	NA	NA	NA	NA	NA	2	2	2	2	2	2	2	2	2
277	41751	2	73	3	3	1	2.56	20747.605945	20783.50754	2	59	40.45	116.7	168.1	221	609	2.4	128.82	16.07	33.35	760	243	506	1.6	123.81	28.1	36.71	872	2	2	1	1	2	2	2	2	2
278	41752	2	8	4	NA	NA	1.34	9646.993707	10105.507726	1	68	15.43	56.7	137.1	179	386	0.7	194.03	69.14	63.68	1634	128	416	2.3	95.02	49.1	46.27	1002	NA	NA	NA	2	NA	NA	NA	NA	1
279	41753	1	78	3	4	2	2.88	44554.06331	44152.122338	2	60	37.68	131	179.8	232	815	8.4	195.67	84.55	71.9	1828	NA	NA	NA	NA	NA	NA	NA	2	1	2	2	2	2	2	2	1
280	41754	1	32	3	2	1	3.77	24294.622036	27225.407194	2	63	24.45	86.4	172.9	324	1035	6.6	154.03	74.33	110.33	1742	NA	NA	NA	NA	NA	NA	NA	1	1	2	2	2	2	2	2	2
281	41755	2	79	3	2	2	1.76	33715.313253	32773.269768	1	67	25.79	109.1	173.9	320	579	2	190.12	46.38	65.45	1399	196	377	2.8	126.87	28.56	62.64	995	2	1	1	2	2	2	2	2	NA
282	41756	2	60	1	1	1	2.27	8498.114173	8961.503693	2	65	29.56	90.6	158	367	1072	1.3	290.81	94.6	66.41	2216	NA	NA	NA	NA	NA	NA	NA	2	2	2	2	2	2	2	2	2
283	41757	1	18	4	NA	NA	0.87	17563.953417	17442.687607	2	67	37.08	113.5	185.5	295	780	2.4	278.68	56.69	101.93	1985	139	516	2.4	276.17	92.57	50.98	2119	2	NA	2	2	NA	NA	NA	NA	2
284	41758	1	28	1	1	5	NA	24677.025441	25289.461963	2	64	23.09	79.9	160.8	556	761	0.8	421.75	70.67	113.54	2710	603	2636	15.3	590.99	178.61	170.87	4580	1	1	2	2	2	2	2	2	2
285	41759	1	41	3	2	1	1.01	26649.742954	26644.674363	2	59	24	92	182.7	296	846	6.6	336.96	88.42	115.67	2809	NA	NA	NA	NA	NA	NA	NA	2	1	2	2	2	2	2	2	1
286	41760	2	73	3	3	2	1.57	33715.313253	33773.65413	1	67	28.2	93.2	163.2	267	1053	7.8	213.69	37.75	42.41	1355	243	918	4.4	225.22	27.21	38.4	1268	2	2	1	2	2	2	2	2	2
287	41761	2	54	3	5	1	5	116947.251222	117393.474332	2	70	23.05	77.6	154.9	401	764	1.9	197.7	46.13	76.24	1449	249	365	0.2	149.67	40.99	48.59	1126	2	2	1	2	2	2	2	2	2
288	41762	1	32	3	5	5	5	65271.221187	68695.348543	2	68	34.96	120.1	173.3	297	246	2.4	218.9	75.52	90.49	2575	449	539	0.4	237.96	86.54	116.16	2927	2	2	2	2	2	2	2	2	1
289	41763	1	6	1	NA	NA	1.16	13768.911467	16213.468462	1	66	22.19	72.2	127.2	400	1910	1.7	339.34	200.05	180.33	3883	344	1759	10.6	304.75	137.5	118.21	2885	NA	NA	NA	2	NA	NA	NA	NA	1
290	41764	1	54	3	5	1	4.84	63806.113335	63922.778367	1	60	26.09	91.8	169.9	321	404	2.7	196.34	21.21	56.66	1271	360	467	2.7	223.67	32.63	65.7	1494	2	1	1	2	2	2	2	2	2
291	41765	2	23	1	5	1	2.66	25876.282389	0	1	66	NA	NA	NA	NA	NA	NA	NA	NA	NA	NA	NA	NA	NA	NA	NA	NA	NA	2	2	2	2	2	2	2	2	NA
292	41766	2	0	1	NA	NA	0.31	3986.137675	4500.110779	1	65	NA	NA	NA	81	593	9.3	98.1	37.37	18.91	809	67	460	7.5	80.96	29.3	21.32	668	NA	NA	NA	NA	NA	NA	NA	NA	NA
293	41767	1	21	1	2	5	0.48	27831.674128	28575.69349	2	71	20.83	74.4	151.8	143	203	0.4	111.62	40.17	81.29	1139	290	736	1.9	227.1	127.26	71.85	2305	2	2	2	2	2	2	2	2	2
294	41768	2	57	1	5	1	5	11163.525083	11330.11148	1	65	28.5	93.7	150.9	308	1045	7.5	264.83	65.18	89.56	2000	392	685	3.2	267.48	78.35	55.19	1965	2	2	1	2	2	2	2	2	2
295	41769	1	1	3	NA	NA	0.12	8027.680924	8792.344623	1	65	NA	NA	NA	284	2493	18.8	196.74	68.43	63.22	1640	252	1562	11.5	266.09	64.88	52.81	1847	NA	NA	NA	2	NA	NA	NA	NA	NA
296	41770	2	71	2	1	2	1.24	8534.313872	9586.988453	1	72	31.13	117.8	159.6	205	535	3.8	234.52	24.19	48.82	1320	301	1080	8.3	214.38	78.54	119.04	2040	2	2	1	2	2	2	2	2	2
297	41771	2	80	2	2	2	2.45	6340.396598	7395.03803	1	62	26.75	90.5	152.6	218	913	6.9	308.97	34.15	65.29	1752	161	824	18.1	157.69	29.27	53.71	1088	2	2	2	2	2	2	2	2	NA
298	41772	1	69	2	2	1	2.86	7817.358091	8986.38881	2	61	25.95	94.5	169.2	103	368	1.6	106.4	30.14	32.28	820	NA	NA	NA	NA	NA	NA	NA	2	1	2	2	2	2	2	2	2
299	41773	2	4	3	NA	NA	0.66	18361.444347	20810.874181	2	59	16.55	51	97.1	231	988	7.1	216.69	49.4	47.75	1473	NA	NA	NA	NA	NA	NA	NA	NA	NA	NA	2	NA	NA	NA	NA	NA
300	41774	1	11	4	NA	NA	5	10943.594572	11144.508612	1	68	23.42	68.1	145.1	226	646	8.7	207.51	73.81	109.06	1937	110	389	0.4	145.28	59.95	56.22	1352	NA	NA	NA	2	NA	NA	NA	NA	2
301	41775	2	61	4	2	5	1.39	11630.61	13049.920045	1	68	34.75	113.6	156.5	147	181	1.6	173.52	60.14	25.16	1356	89	240	2.2	53.55	59.42	58.79	996	2	2	1	2	2	2	2	2	NA
302	41776	2	48	1	4	1	1.64	20002.446998	21694.302536	2	71	24.24	86.1	158.9	156	397	1.7	97.63	54.33	58.68	1207	195	188	0.8	178.88	56.28	34.25	1918	2	2	2	2	2	2	2	2	2
303	41777	2	11	1	NA	NA	3.91	10960.954994	12911.752647	1	60	20.23	70.5	146.8	259	911	6.3	226.03	74.5	78.48	1850	153	557	3.6	134.26	56.54	41.95	1191	NA	NA	NA	2	NA	NA	NA	NA	2
304	41778	2	14	4	NA	NA	2.49	15525.994916	16113.085825	1	63	27.27	87.3	169	119	554	3	223.4	38.68	34.25	1367	NA	NA	NA	NA	NA	NA	NA	NA	NA	NA	2	NA	NA	NA	NA	1
305	41779	2	18	3	NA	NA	0.78	71864.191132	71746.413815	1	61	21.18	79	169.7	217	941	3.2	207.88	55.87	58.76	1543	80	513	4.7	164.14	38.96	30.3	1114	2	NA	2	2	NA	NA	NA	NA	2
306	41780	2	64	3	2	3	0.98	22473.386018	22734.411364	1	67	47.06	130.4	170	496	2215	18.5	370.07	116.98	89.66	2833	471	2887	28.3	284.84	68.01	91.27	2061	2	2	1	1	2	2	2	2	2
307	41781	1	1	1	NA	NA	0.47	8932.142148	9795.554045	2	66	NA	NA	NA	140	630	4.8	139.21	27.24	29.12	900	143	481	5	116.16	36.56	32.85	914	NA	NA	NA	2	NA	NA	NA	NA	NA
308	41782	1	66	3	3	1	4.38	46864.678897	47353.391877	1	61	32.03	123.1	174.1	304	610	1.5	630.6	79.71	92.31	3575	226	644	7.3	307.63	62.79	77.4	2082	2	1	2	2	1	1	1	2	2
309	41783	2	80	3	5	2	1.57	29122.70324	32335.496858	1	67	26.65	90	154.6	170	885	2.8	215.7	57.68	47.55	1544	245	988	7.6	178.51	62.86	65.6	1528	2	2	2	2	2	2	2	2	NA
310	41784	2	4	1	NA	NA	0.39	8634.91256	9140.917311	1	70	19.11	61.2	102.3	219	1174	6.7	245.11	40.23	37.72	1432	154	475	4.2	147.73	33.68	29.83	988	NA	NA	NA	2	NA	NA	NA	NA	NA
311	41785	2	34	3	2	3	1.25	36034.585649	36049.108826	2	60	35.31	120.5	171.3	362	1789	14.4	372.62	64.7	92.22	2382	506	2025	10.6	460.78	101.31	90.33	3035	2	1	2	2	2	2	2	2	2
312	41786	1	43	1	1	1	0.71	18799.507363	0	1	69	NA	NA	NA	NA	NA	NA	NA	NA	NA	NA	NA	NA	NA	NA	NA	NA	NA	2	2	2	2	2	2	2	2	NA
313	41787	2	5	4	NA	NA	0.34	12038.078724	11559.65336	2	64	14.38	47.8	112.2	190	347	4.6	177.18	138.99	87.53	2295	59	87	0.4	122.83	22.35	10.97	726	NA	NA	NA	2	NA	NA	NA	NA	NA
314	41788	2	38	3	2	5	1.79	70435.73941	70464.127437	2	62	20.45	81.5	162.5	107	454	0.8	78.17	42.89	64.46	960	119	230	0.7	140	46.18	35.51	1097	2	2	1	2	2	2	2	2	NA
315	41789	1	11	4	NA	NA	1.34	10943.594572	11144.508612	1	68	18.6	62.6	155.2	261	694	5.7	312.53	90.43	81.52	2362	201	637	3.5	183.55	61.08	62.07	1513	NA	NA	NA	2	NA	NA	NA	NA	2
316	41790	1	7	3	NA	NA	1.09	16739.003631	0	1	64	NA	NA	NA	NA	NA	NA	NA	NA	NA	NA	NA	NA	NA	NA	NA	NA	NA	NA	NA	NA	2	NA	NA	NA	NA	NA
317	41791	1	78	3	2	1	2.56	28153.114415	27640.921197	1	67	35.68	125	168	258	1320	12.6	381.55	98.92	87.94	2736	180	464	2.9	200.36	75.78	70.91	1726	2	1	1	2	2	2	2	2	1
318	41792	1	14	2	NA	NA	NA	17639.593689	18177.347662	2	65	24.53	91.6	150	288	763	4.4	265.61	64.14	88.22	1971	268	1295	6.5	307.62	57.25	80.31	2034	2	NA	NA	2	NA	NA	NA	NA	2
319	41793	1	43	3	3	5	1.18	26731.560334	27906.909089	1	65	39.23	143.4	191.2	638	1515	8	440.04	219.73	222.42	4584	467	2086	6.9	394.11	240.37	222.12	4611	2	2	1	2	2	2	2	2	2
320	41794	1	44	3	3	1	1.61	30828.748341	31916.008289	1	61	30.29	113.7	178.3	543	657	6.3	146.71	129.3	109.68	2159	NA	NA	NA	NA	NA	NA	NA	1	1	2	2	2	2	2	2	2
321	41795	1	7	1	NA	NA	0.32	11939.56401	11805.801356	1	66	15.75	57.8	122.4	116	450	1.1	204.3	71.04	41.43	1622	203	454	1.6	437.36	81.59	53.14	2663	NA	NA	NA	2	NA	NA	NA	NA	NA
322	41796	2	60	4	3	2	1.35	12948.312566	14701.500104	2	60	NA	108	156.6	187	493	4.5	120.73	20.26	41.45	806	147	408	2.4	102.5	23.47	31.85	740	2	2	1	1	1	2	1	2	2
323	41797	1	69	3	3	1	2.08	50123.664304	50005.945699	1	60	28.15	106.8	178.1	292	1761	12.2	207.26	68.95	64.14	1990	293	870	5.2	181.95	54.61	56.44	1935	2	1	1	2	2	2	2	2	2
324	41798	1	16	4	NA	NA	3.23	13940.646922	14655.864538	1	74	21.29	67.2	177.8	153	610	3.9	391.85	96.52	47.51	2610	219	444	1.5	445.75	139.17	89.52	3373	2	NA	2	2	NA	NA	NA	NA	2
325	41799	2	6	1	NA	NA	2.18	8040.332358	8385.630564	1	73	13.86	52.2	118.9	286	819	31.1	277.22	51.48	103.66	1954	214	610	4	150.34	37.32	53.55	1126	NA	NA	NA	2	NA	NA	NA	NA	NA
326	41800	1	5	3	NA	NA	3.87	52482.178394	52607.067501	2	63	16.2	53.7	108.3	103	683	5.1	147.02	36.35	28.11	1020	142	705	4.8	261.43	60.08	33.89	1713	NA	NA	NA	2	NA	NA	NA	NA	NA
327	41801	2	18	4	NA	NA	3.63	18931.843523	19078.602546	1	72	23.39	75	161.5	94	226	0.2	105.31	15.39	29.37	682	149	185	0	148.67	44.6	28.36	1102	2	NA	2	2	NA	NA	NA	NA	1
328	41802	2	30	3	3	1	2.82	76791.577847	76822.527495	2	60	23.64	86.9	155.4	261	419	0.2	137.1	41.22	48.43	1108	NA	NA	NA	NA	NA	NA	NA	2	2	2	2	2	2	2	2	2
329	41803	1	74	4	3	1	1.02	12780.429711	0	1	72	NA	NA	NA	NA	NA	NA	NA	NA	NA	NA	NA	NA	NA	NA	NA	NA	NA	2	1	1	3	2	2	2	1	NA
330	41804	2	14	1	NA	NA	1.45	10809.567376	11139.610454	1	65	22.7	79.9	163.8	175	837	6.2	155.74	36.99	45.32	1109	230	715	3.3	338.11	74.94	57.85	2226	2	NA	NA	2	NA	NA	NA	NA	1
331	41805	2	9	3	NA	NA	1.23	42095.764045	42451.183312	2	63	19.68	64	129.9	210	1248	4.6	207.01	75.85	78.19	1821	217	702	3.1	210.57	125.33	141.9	2513	NA	NA	NA	2	NA	NA	NA	NA	2
332	41806	1	61	4	4	4	5	7750.960967	7944.069793	2	67	24.2	92.7	182.5	127	365	7.4	92.03	57.8	44.91	1066	NA	NA	NA	NA	NA	NA	NA	1	1	1	2	2	2	2	2	NA
333	41807	1	8	3	NA	NA	1.97	43929.546557	44530.717625	2	62	18.49	61.5	133.6	233	1367	6.6	337.58	114.09	59.72	2563	NA	NA	NA	NA	NA	NA	NA	NA	NA	NA	2	NA	NA	NA	NA	2
334	41808	2	68	3	3	1	3.65	59356.356426	60045.772497	1	60	23.48	87.1	161.3	509	1166	9	316.03	58.03	95.07	2067	460	906	5.8	268.05	42.11	71.22	1640	2	2	2	2	2	2	2	2	1
335	41809	1	35	1	3	1	1.09	31808.650507	34121.512801	2	70	41.09	139.8	185.9	254	1276	1.9	418.74	104.57	107.28	3007	308	645	5.5	163.5	88.81	156.84	2111	2	1	1	2	2	2	2	2	2
336	41810	2	80	5	1	2	2.02	23355.982609	0	2	69	NA	NA	NA	NA	NA	NA	NA	NA	NA	NA	NA	NA	NA	NA	NA	NA	NA	2	2	1	2	2	2	2	2	NA
337	41811	2	36	1	5	1	3.2	25990.375386	26403.704902	1	66	25.14	84.5	162.9	197	1007	8.3	177.17	79.53	71.31	1706	NA	NA	NA	NA	NA	NA	NA	2	2	2	2	2	2	2	2	2
338	41812	1	15	2	NA	NA	1.16	23866.988433	24594.588404	1	72	30.19	104.4	167.1	175	1533	9	137.14	15.9	41.94	846	273	1758	11.6	185.53	24.79	70.18	1229	2	NA	NA	2	NA	NA	NA	NA	2
339	41813	1	28	1	1	6	0.47	23788.979314	25402.09645	2	68	23.49	87.6	165.7	76	304	4.9	91.8	56.9	47.07	1039	432	680	4.6	275.08	87.74	99.04	2249	1	2	2	2	2	2	2	2	2
340	41814	1	80	3	2	2	1.44	14253.939163	14694.738072	2	60	27.97	108	170.8	332	666	7.9	209.79	34.37	54.72	1294	339	1575	15.1	198.21	42.21	71.22	1401	2	1	2	2	2	2	2	2	NA
341	41815	1	19	2	NA	NA	0.49	10460.012926	10632.089916	1	62	24.13	77.8	179.1	119	700	5.3	209.93	40.03	31.31	1320	108	1161	3.3	208.47	44.05	33.07	1341	2	NA	2	2	NA	NA	NA	NA	2
342	41816	2	5	1	NA	NA	0.66	14782.080905	15909.11071	1	66	17.23	55.5	93.3	294	1330	12	260.38	71.01	76.51	1926	283	741	4.6	204.08	61.81	71.91	1635	NA	NA	NA	2	NA	NA	NA	NA	NA
343	41817	1	0	2	NA	NA	1.88	5254.044615	5625.437274	2	72	NA	NA	NA	91	643	10	110.08	43.56	21.18	905	163	869	7.5	145.04	36	30.25	1016	NA	NA	NA	NA	NA	NA	NA	NA	NA
344	41818	2	16	1	NA	NA	3.49	10159.925574	10351.074548	1	70	20.11	78	156.1	207	1532	7.5	166.42	42.07	44.04	1204	302	1342	14.5	246.02	62.77	73.25	1806	2	NA	2	2	NA	NA	NA	NA	2
345	41819	1	25	4	3	5	0.61	21644.35333	21712.903609	2	68	29.69	95.4	186.9	244	1184	4.7	284.4	116.13	71.66	2448	304	2459	7.8	282.51	178.8	148.87	3523	1	1	2	2	2	2	2	2	2
346	41820	2	79	1	1	2	1.33	5798.628203	6677.588817	1	70	29.97	106.2	149.4	175	819	6.5	127.1	24.21	42.48	876	NA	NA	NA	NA	NA	NA	NA	2	2	2	1	2	1	2	2	2
347	41821	2	16	1	NA	NA	1.11	18799.568927	19373.566699	1	66	20.33	75.5	150.1	193	314	1.6	266.97	56.87	44.33	1704	162	800	3.7	204.21	39.06	64.13	1407	2	NA	2	2	NA	NA	NA	NA	2
348	41822	1	21	2	4	5	2.82	25783.838108	27161.468785	2	71	35.58	115.4	184.5	301	2133	8.4	294.71	194.07	151.05	3508	264	1633	12.2	195.62	69.46	65.67	1635	2	2	2	2	2	2	2	2	2
349	41823	2	19	4	NA	NA	1.21	14624.513003	14737.881742	1	74	21.87	72.7	161	168	656	0.9	227.46	65.95	74.3	1795	NA	NA	NA	NA	NA	NA	NA	2	NA	2	2	NA	NA	NA	NA	2
350	41824	2	15	2	NA	NA	0.6	13610.507999	13666.831441	2	61	21.11	68.7	154.2	83	670	2.4	113.8	33.54	30.04	865	143	142	1.8	178.17	33.98	30.96	1124	2	NA	NA	2	NA	NA	NA	NA	2
351	41825	2	63	4	5	2	2.06	10371.465529	10331.398154	1	63	24.65	79.9	158.2	237	903	2.5	144.16	31.63	39.89	1010	NA	NA	NA	NA	NA	NA	NA	2	1	1	2	2	2	2	2	NA
352	41826	1	13	3	NA	NA	3.54	69829.031378	71499.944682	2	59	26.68	94.6	153.8	150	637	3.1	183.63	50.95	45	1346	115	908	2.9	167.14	74.25	51.21	1547	2	NA	NA	2	NA	NA	NA	NA	2
353	41827	1	78	3	5	1	4.38	28004.102782	27494.620552	1	63	25.65	104.5	172.8	84	182	0.4	52.71	16.41	11.39	676	603	460	1.6	124.72	20.55	41.53	954	2	2	2	2	2	2	2	2	2
354	41828	2	15	1	NA	NA	NA	11709.355771	12108.54976	2	74	22.6	82.4	154.3	319	1519	18	429.27	51.72	83.04	2479	318	1017	8.6	349.42	62.38	79.81	2227	2	NA	NA	2	NA	NA	NA	NA	2
355	41829	1	7	3	NA	NA	3.11	47416.934677	48065.830272	1	61	16.18	55	121.8	160	653	3.2	212.69	46.87	43.12	1423	95	448	2.3	98.18	41.44	48.32	963	NA	NA	NA	2	NA	NA	NA	NA	2
356	41830	1	10	4	NA	NA	0.33	11119.713236	11149.776067	1	64	16.91	59.3	145.3	227	786	3.9	401.81	174.27	92.58	3523	NA	NA	NA	NA	NA	NA	NA	NA	NA	NA	2	NA	NA	NA	NA	2
357	41831	2	9	3	NA	NA	3.11	49756.430734	50176.529871	1	61	22.92	78.4	141.2	321	969	4.3	432.11	115	104.94	3136	117	321	3.3	103.96	61.18	58.08	1205	NA	NA	NA	2	NA	NA	NA	NA	2
358	41832	1	7	3	NA	NA	4.46	38921.61636	44303.916419	2	60	16.63	58	125.5	150	662	5.6	217.38	92.18	54.38	1906	153	678	3.2	323.31	55.3	36.32	1919	NA	NA	NA	2	NA	NA	NA	NA	1
359	41833	2	7	4	NA	NA	3.94	9576.97355	9553.149002	1	64	18.24	62	135.1	301	1274	6.5	340.86	63.41	65.81	2168	260	896	11.2	356.22	108.78	80.32	2683	NA	NA	NA	2	NA	NA	NA	NA	1
360	41834	1	43	3	5	1	5	75479.639785	78103.146596	1	70	27.36	103.5	190.4	798	993	13.7	524.69	62.18	114.96	3438	257	809	1.7	198.34	40.33	47.01	1379	2	1	2	2	2	2	2	2	2
361	41835	1	7	5	NA	NA	3.38	29113.734959	35476.879536	1	62	14.64	51.9	124.8	NA	NA	NA	NA	NA	NA	NA	NA	NA	NA	NA	NA	NA	NA	NA	NA	NA	2	NA	NA	NA	NA	NA
362	41836	2	1	3	NA	NA	0.89	12880.494791	13271.60479	2	66	NA	NA	NA	220	1243	10.8	219.97	89.99	56.94	1907	249	1380	13.3	223.22	75.2	61.32	1785	NA	NA	NA	2	NA	NA	NA	NA	NA
363	41837	1	15	3	NA	NA	5	74196.535952	74880.106292	2	70	18.8	67	170.9	332	2075	11.7	251.46	58.74	148.18	2146	397	1799	2.4	222.89	96.62	94.25	2123	2	NA	NA	2	NA	NA	NA	NA	2
364	41838	2	58	3	1	1	1.18	33492.414424	33843.656774	2	62	36.21	106.6	160.6	371	1586	8.9	297.93	126.9	106.82	2722	267	1309	12	268.85	78.33	60.22	1971	2	2	1	2	2	2	2	2	NA
365	41839	2	43	1	2	5	0.63	17893.049529	21137.582644	2	70	28.36	90	154.4	244	662	5.5	292.38	40.05	46.98	1678	280	586	10.3	241.35	35.77	104.05	1684	2	2	2	2	2	2	2	2	1
366	41840	2	75	3	2	1	1.2	36091.211725	38635.430349	2	63	30.19	114	165.4	302	688	2.3	210.71	137.85	78.43	2352	347	591	1.2	214.67	95.06	100.65	2074	2	2	1	1	2	2	2	2	2
367	41841	2	70	3	5	1	4.38	31860.187616	32523.015452	1	61	NA	NA	161.2	416	984	5.8	336.95	110.79	68.95	2595	320	665	4.5	181.1	132.72	112.12	2354	2	1	2	1	1	2	2	2	NA
368	41842	1	21	1	4	5	4.24	31733.916331	32582.253664	1	69	28.69	94.5	171.3	338	789	4.2	374.85	84.6	92.98	2600	307	1041	7.1	281.48	76.64	102.29	2212	2	2	2	2	2	2	2	2	2
369	41843	2	25	1	2	1	1.03	18649.562295	22515.584045	1	69	38.13	111	163	254	573	0.9	264.82	109.78	84.86	2473	195	1103	4.2	269.99	132	77.74	2551	2	2	2	2	2	2	2	2	1
370	41844	2	36	3	3	5	1.14	32490.825788	34045.070616	2	60	33.06	93	159.3	115	518	5.3	218.34	25.28	38.26	1232	160	1098	8.4	161.13	20.04	56.2	1047	2	1	1	2	2	2	2	1	NA
371	41845	1	8	1	NA	NA	0	7720.584187	7772.573091	1	70	20.77	67.6	136.5	NA	NA	NA	NA	NA	NA	NA	NA	NA	NA	NA	NA	NA	NA	NA	NA	NA	2	NA	NA	NA	NA	NA
372	41846	2	14	3	NA	NA	0.97	50047.186406	50316.278036	2	64	23.93	90.3	166.2	115	515	0.7	277.61	43.34	34.8	1616	127	510	0	419.41	58.37	43.9	2352	2	NA	NA	2	NA	NA	NA	NA	2
373	41847	2	9	4	NA	NA	0.11	10491.349122	11217.661594	1	72	14.68	53.3	131.8	153	678	3.2	276.08	96.98	51.41	2156	NA	NA	NA	NA	NA	NA	NA	NA	NA	NA	2	NA	NA	NA	NA	2
374	41848	1	76	3	4	1	2.14	44325.184635	55493.890326	2	63	NA	NA	NA	551	1782	13.8	461.67	101.04	112.6	3133	599	1062	10.7	344.65	87.09	104.95	2498	2	2	2	2	2	2	2	2	NA
375	41849	1	1	4	NA	NA	0.45	9679.741327	10575.595683	1	59	NA	NA	NA	166	1129	9.6	108.71	25.98	38.07	811	210	1270	11.5	210.85	44.68	47.48	1409	NA	NA	NA	2	NA	NA	NA	NA	NA
376	41850	1	19	1	NA	NA	4.38	11449.841843	11564.151707	2	60	24.05	83.5	165.9	202	818	3.5	240.89	80.29	78.29	1981	NA	NA	NA	NA	NA	NA	NA	2	NA	2	2	NA	NA	NA	NA	2
377	41851	1	1	3	NA	NA	0.64	8677.775757	9146.173972	1	69	NA	NA	NA	250	2228	24.3	230.09	68.92	66.7	1777	NA	NA	NA	NA	NA	NA	NA	NA	NA	NA	2	NA	NA	NA	NA	NA
378	41852	1	65	3	3	1	1.79	19360.587762	19562.483321	2	59	25.09	106	183.3	271	728	3.4	293.97	158.46	107.96	3018	322	1683	11.9	215.68	56.01	53.01	1542	1	1	2	2	2	2	2	2	2
379	41853	1	52	3	4	5	NA	87404.181316	90669.421665	1	61	24.26	92.2	187.4	233	558	3.3	286.69	54.23	72.18	1906	255	624	6.2	296.47	52.93	85.05	1958	1	2	2	2	2	2	2	2	2
380	41854	2	8	3	NA	NA	NA	19624.015847	19983.856523	1	61	15.96	59.8	121.6	221	494	4.6	257.15	99.3	184.57	2641	209	500	3.8	228.99	93.45	70.6	2029	NA	NA	NA	2	NA	NA	NA	NA	2
381	41855	1	21	3	4	5	0.38	45914.752382	46498.750729	2	67	24.26	84	173.7	483	1838	3.9	255.12	139.83	142.54	3895	318	801	1.2	246.48	99.14	91.65	2412	1	2	2	2	2	2	2	2	2
382	41856	1	69	4	3	1	3.32	7034.556106	7035.433229	2	64	28.12	NA	179.9	304	791	5.4	278.21	113.38	136.17	2812	212	874	7.6	184.65	108.43	105.05	2130	1	1	1	2	2	2	2	1	NA
383	41857	2	30	3	4	1	4.84	79010.525078	80125.79492	2	62	26.92	94.6	171.4	338	1078	5.8	216.37	66.98	82.2	1780	733	1620	14.4	157.54	26.36	90.31	1220	2	1	2	2	2	2	2	2	2
384	41858	1	60	3	4	5	0.19	61587.529005	60818.203061	2	60	20.83	84.4	176.8	163	252	1.7	94.14	55.76	49.89	1321	152	273	1.8	98.16	47.42	45.14	986	2	1	2	2	2	2	2	2	1
385	41859	2	7	3	NA	NA	5	48332.791697	54732.030811	2	61	16.95	57.9	118.5	213	1384	9.7	228.39	35.51	54.23	1430	258	820	6.4	177.69	46.58	70.5	1379	NA	NA	NA	2	NA	NA	NA	NA	2
386	41860	1	1	4	NA	NA	2.07	7278.524832	7377.289882	1	65	NA	NA	NA	NA	NA	NA	NA	NA	NA	NA	NA	NA	NA	NA	NA	NA	NA	NA	NA	NA	2	NA	NA	NA	NA	NA
387	41861	2	17	4	NA	NA	NA	15338.257165	15457.158825	1	64	23.42	72.7	161.9	280	848	3.6	149.58	36.95	41.67	1096	111	467	0	176.46	39.83	35.75	1198	2	NA	2	2	NA	NA	NA	NA	NA
388	41862	2	0	5	NA	NA	0.1	9227.544054	9689.622331	2	67	NA	NA	NA	NA	NA	NA	NA	NA	NA	NA	NA	NA	NA	NA	NA	NA	NA	NA	NA	NA	NA	NA	NA	NA	NA	NA
389	41863	2	48	4	3	3	3.22	38150.76001	37991.39528	2	65	29.9	96.5	165.4	223	866	1.1	229.35	38.93	33.23	1524	305	1312	10.1	299.52	65.27	105.44	2179	2	1	2	2	2	2	2	2	2
390	41864	1	44	1	4	3	2.95	20643.621125	21287.539708	2	71	32.64	115.2	182.4	441	950	4	343.74	141.93	81.18	3391	478	1324	4	308.78	115.75	120.28	3372	1	2	1	2	2	2	2	2	2
391	41865	1	76	4	5	1	5	8434.921462	10618.758605	2	69	28.03	103.4	184.5	239	776	3.4	180.51	60.68	74	1539	278	1006	2.4	259.92	105.1	152.26	2604	2	1	1	2	2	2	2	2	1
392	41866	2	14	3	NA	NA	5	57373.274255	57681.756488	1	59	17.53	68.4	167	248	815	3.3	366.68	55	46.02	2122	321	1155	4.2	265.3	124.89	130.15	2688	2	NA	NA	2	NA	NA	NA	NA	2
393	41867	1	35	3	2	1	1.94	19417.04192	19571.252756	2	59	37.11	122.4	178.1	314	1713	4.9	508.43	171.02	86.55	3819	279	1309	2.4	269.54	127.23	110.14	2630	2	2	1	1	2	2	2	2	NA
394	41868	1	78	3	1	1	1.61	34961.874476	34680.531542	2	60	29.9	110	169.9	245	574	3.5	337.4	61.83	51.8	2069	257	982	2.3	155.27	77.5	52.04	1467	2	1	2	2	2	2	1	2	1
395	41869	1	28	3	5	1	5	89655.454447	89196.705435	1	59	31.45	105.8	184.8	366	701	1.4	648.67	125.01	107.81	4090	261	920	4.4	475.93	112.41	76.66	3160	2	2	2	2	2	2	2	2	2
396	41870	1	59	1	2	3	0.91	14112.153979	14930.733201	1	71	NA	NA	NA	151	294	1.8	157.59	85.86	67.32	1670	156	605	4.1	196.95	62.55	62.66	1593	2	1	1	1	1	2	2	2	NA
397	41871	2	65	3	4	1	NA	54461.294149	55093.854732	2	62	19.65	72.6	171.8	226	1035	7.3	336.66	105.43	54.17	2485	283	906	3.9	285.09	71.52	46.08	1926	2	2	2	2	2	2	2	2	2
398	41872	1	3	3	NA	NA	2.02	30681.109532	30557.494892	2	63	14.64	48	98.5	147	643	3.4	171.56	44.5	38.84	1225	183	1086	8.7	265	45.97	42.14	1604	NA	NA	NA	2	NA	NA	NA	NA	NA
399	41873	2	78	3	3	1	5	33715.313253	33847.189621	2	70	24.31	96	160.6	157	186	0.5	140.44	37.34	16.86	928	209	296	1.2	228.49	67.45	49.24	1694	2	2	1	2	2	2	2	2	2
400	41874	2	9	3	NA	NA	5	42314.317006	47916.712874	1	63	14.77	56.2	130.9	221	560	1.2	263.91	40.07	86.22	1756	NA	NA	NA	NA	NA	NA	NA	NA	NA	NA	2	NA	NA	NA	NA	1
401	41875	2	51	2	2	1	2.34	16048.482643	15859.560652	1	72	30.82	107.9	164.1	216	806	11.7	72.85	33.1	92.38	964	223	661	3.3	143.28	38.99	74.18	1186	2	2	2	1	2	2	2	2	2
402	41876	1	44	4	2	3	1.47	26885.347467	0	1	68	NA	NA	NA	NA	NA	NA	NA	NA	NA	NA	NA	NA	NA	NA	NA	NA	NA	1	1	2	2	2	2	2	2	NA
403	41877	2	42	4	4	5	2.19	26854.478617	27343.591798	1	59	21.87	73	164.1	209	818	3.7	229.91	44.07	55.19	1510	209	447	0.5	161.79	87.19	92.16	1809	2	2	2	2	2	2	2	2	2
404	41878	2	46	3	3	4	1.19	30209.244241	29993.203741	2	60	27.03	87.7	160.8	283	699	1.3	202.77	59.36	37.32	1466	NA	NA	NA	NA	NA	NA	NA	1	1	2	2	2	2	2	2	2
405	41879	2	80	3	4	1	1.31	24599.893285	26865.05614	1	60	31.63	103.8	164.8	249	1017	1.2	246.36	96	47.4	2029	247	470	0.8	162.71	49.36	54.1	1273	2	1	2	1	1	2	2	2	NA
406	41880	1	4	2	NA	NA	0.56	12354.754641	12734.483481	2	70	19.38	59	104.6	259	1328	13.1	248.76	67.43	64.44	1837	212	915	7	209.36	41.42	39.91	1346	NA	NA	NA	2	NA	NA	NA	NA	NA
407	41881	1	70	3	3	1	5	34961.874476	40315.043248	2	60	29.87	107	168.2	285	427	0.3	175.56	53.11	48.1	1641	580	975	4.7	440.79	86.48	88.37	3081	2	1	1	2	2	2	2	2	1
408	41882	2	59	1	1	5	1.58	12438.647341	12292.220163	2	71	34.91	106.9	148.7	167	361	2.3	204.91	40.19	64.42	1435	79	84	3.5	48.36	2.59	28.19	331	2	1	1	2	2	2	2	2	2
409	41883	2	42	2	4	5	2.84	14746.851705	14573.252452	2	69	59.13	130.2	147.7	208	951	1.4	173.45	46.36	41.19	1263	NA	NA	NA	NA	NA	NA	NA	2	2	2	2	2	2	2	2	2
410	41884	2	0	1	NA	NA	2.5	5246.384526	5578.440514	2	72	NA	NA	NA	115	1147	13.4	89.76	41.92	33.11	859	122	774	9.7	100.96	34.73	23.55	803	NA	NA	NA	NA	NA	NA	NA	NA	NA
411	41885	2	0	1	NA	NA	4.12	3667.506959	4140.395777	1	65	NA	NA	NA	78	553	9.1	92.52	38.14	19.95	794	85	686	9	70.83	39.51	23	727	NA	NA	NA	NA	NA	NA	NA	NA	NA
412	41886	1	10	3	NA	NA	0.81	47756.588421	48410.13214	2	59	19.61	64.8	140.3	102	324	0.8	450.13	39.31	30.38	2233	305	704	3.9	405.71	148.47	76.35	3176	NA	NA	NA	2	NA	NA	NA	NA	2
413	41887	1	12	1	NA	NA	1.57	17527.491905	18061.828386	1	66	24.09	95.2	164.5	29	59	0	29.12	14.61	5.95	260	132	431	1.7	217.78	35.31	43.75	1351	2	NA	NA	2	NA	NA	NA	NA	2
414	41888	1	71	3	3	6	1.18	41383.714452	40803.375019	1	66	28.65	110	170.1	312	1561	11.8	208.66	99.23	76.35	2597	128	255	0.5	136.89	51.74	17.71	1060	2	1	2	2	2	2	2	2	1
415	41889	1	32	1	3	3	1.56	30859.703898	32783.509304	2	66	22.25	85.2	166.4	277	1094	1.5	299.88	107.74	114.13	2706	316	552	4.1	190.24	123.87	101.96	2267	1	2	2	2	2	2	2	2	2
416	41890	2	10	5	NA	NA	0.48	10650.203954	10623.709541	2	59	23.34	78.9	162.6	118	743	4	228.55	35.28	23.01	1299	213	826	7.2	327.33	57.25	65.81	2089	NA	NA	NA	2	NA	NA	NA	NA	2
417	41891	1	5	4	NA	NA	1.16	11230.464583	11432.510526	1	64	14.38	46.5	107.1	277	517	2.1	241.26	68.08	38.1	1677	130	666	2.6	227.64	50.99	47.3	1536	NA	NA	NA	2	NA	NA	NA	NA	NA
418	41892	2	11	5	NA	NA	NA	35049.985807	37619.124779	2	69	16.97	63.5	151	302	859	3.5	390.71	64.93	93.82	2513	155	528	0.7	220.41	59.32	41.36	1559	NA	NA	NA	2	NA	NA	NA	NA	NA
419	41893	1	18	4	NA	NA	NA	15897.399432	15787.639917	2	71	20.48	69.5	178.7	281	603	2.8	837.03	64.52	89.54	4275	NA	NA	NA	NA	NA	NA	NA	2	NA	2	2	NA	NA	NA	NA	2
420	41894	2	1	1	NA	NA	0.87	5224.619594	5526.247381	1	70	NA	NA	NA	166	1072	10.8	131.97	54.26	49.1	1205	215	1398	15.6	153.07	61	75.59	1452	NA	NA	NA	2	NA	NA	NA	NA	NA
421	41895	2	47	1	5	1	0.92	27958.96049	28376.174808	2	65	19.03	71	159.3	169	646	2.8	175.73	48.04	38.73	1274	511	1086	6.4	285.38	60.64	101.73	2038	2	1	2	2	2	2	2	2	2
422	41896	1	53	3	3	1	0.48	20831.608051	20869.697194	2	59	20.41	81.6	173.6	215	638	0.8	298.2	107.2	69.76	2419	288	1568	14.4	321.55	114.28	102.59	2691	2	1	2	2	2	2	2	2	1
423	41897	1	77	3	5	1	1.65	34558.897076	34962.524876	2	66	30.81	113.2	177.7	255	589	3.7	218.88	36.17	51.09	1652	191	1216	7.5	205.77	31.54	38.84	1424	2	1	1	2	2	2	2	2	2
424	41898	2	54	4	5	3	5	36633.782612	39713.681	2	65	29.9	96.8	161.3	375	1431	7.3	281.11	77.87	93.55	2263	NA	NA	NA	NA	NA	NA	NA	2	2	2	1	2	2	2	2	2
425	41899	1	35	1	1	1	0.71	33862.162614	36324.339345	1	71	27.5	93	173.4	404	625	2.2	260.05	47.08	101.13	1841	309	1616	4.9	254.16	63.91	71.01	1860	2	2	2	2	2	2	2	2	2
426	41900	2	1	4	NA	NA	0.47	10413.790786	11058.177456	1	64	NA	NA	NA	174	1002	5.4	239.59	69.72	48.24	1760	175	746	6.2	253.62	49.22	54.66	1658	NA	NA	NA	2	NA	NA	NA	NA	NA
427	41901	1	68	4	1	2	1.43	6527.944321	7337.210552	2	68	25.95	97.1	166.8	NA	NA	NA	NA	NA	NA	NA	NA	NA	NA	NA	NA	NA	NA	2	2	1	2	2	2	2	2	2
428	41902	1	36	4	3	1	1.14	20009.779834	21316.039684	1	63	47.54	134.5	163.9	245	448	0.9	174.81	71.2	86.34	1685	NA	NA	NA	NA	NA	NA	NA	2	2	2	2	2	2	2	2	NA
429	41903	1	33	4	3	6	3.22	29476.490103	30725.694073	2	65	33.62	108.4	187.2	359	1043	1.2	334.81	73.15	99.1	2363	326	552	8.9	254.9	77.48	97.67	2038	1	2	2	2	2	2	2	2	2
430	41904	2	70	3	3	1	3.71	40014.379516	42441.243268	2	62	38.48	119.4	168	277	1245	6	258.83	27.2	57.79	1498	271	1001	6.6	216.1	52.98	48.29	1497	2	1	1	1	2	1	1	2	1
431	41905	1	5	3	NA	NA	3.77	14017.501237	14050.857955	2	63	16.03	52.7	108.3	261	1060	6.1	290.91	57.32	52.58	1860	182	818	5.6	174.74	48.34	43.64	1291	NA	NA	NA	2	NA	NA	NA	NA	NA
432	41906	1	6	1	NA	NA	0.31	13856.974239	14549.66349	2	65	22.65	NA	125.9	118	494	1.8	176.5	54.3	45.71	1370	120	559	2.9	194.76	63.57	43.1	1509	NA	NA	NA	2	NA	NA	NA	NA	2
433	41907	2	23	2	2	6	0.66	24863.154622	25463.452641	2	61	31.24	88.4	151.5	NA	NA	NA	NA	NA	NA	NA	NA	NA	NA	NA	NA	NA	NA	2	1	2	2	2	2	2	2	NA
434	41908	2	55	1	1	1	2.56	16965.190773	16765.477336	1	66	33.64	107.5	145.9	287	608	0.7	132.44	66.19	52.23	1293	346	1131	5.7	187.05	27.59	28.18	1048	2	2	2	1	2	2	2	2	NA
435	41909	1	69	1	1	1	0.8	6631.396032	6826.367236	1	59	36.04	124	166.9	268	571	2	294.57	69.2	45.39	1938	289	943	7.6	164.85	33.11	42.45	1089	2	2	2	1	2	2	2	2	2
436	41910	1	16	1	NA	NA	1.09	8158.587388	8336.152852	1	70	26.07	83.9	164.8	158	403	2.2	197.93	13.63	35.91	1053	206	698	4.1	224.74	16.97	35.51	1159	2	NA	2	2	NA	NA	NA	NA	2
437	41911	2	19	2	NA	NA	1.35	12717.171888	12769.798498	2	68	22.55	82.2	165.8	218	740	0.6	195.69	95.28	25.06	1701	150	598	0.4	137.53	45.6	42.92	1124	2	NA	2	2	NA	NA	NA	NA	1
438	41912	2	56	4	5	3	4.13	34191.530438	37066.102267	2	65	46.52	128.4	150.1	445	1468	4.5	382.09	170.99	133.49	3578	350	1508	6.9	321.48	159.36	116.81	3146	2	2	2	2	2	2	2	2	2
439	41913	1	18	2	NA	NA	5	14927.584099	15076.614115	2	70	23.49	NA	170.9	NA	NA	NA	NA	NA	NA	NA	NA	NA	NA	NA	NA	NA	NA	2	NA	2	2	NA	NA	NA	NA	NA
440	41914	1	25	3	2	1	0.52	43484.07016	45081.963346	2	59	23.68	91.5	179.4	154	801	4.3	306.71	99.2	80.36	2398	NA	NA	NA	NA	NA	NA	NA	2	1	2	2	2	2	2	2	NA
441	41915	2	63	3	5	1	3.93	53715.249023	55992.472187	2	62	26.65	97	165.5	201	1266	1.3	158.28	91.14	45.8	1609	144	424	0.1	123.57	26.47	10.49	748	2	1	2	2	2	2	2	2	1
442	41916	1	5	3	NA	NA	1.18	14017.501237	14050.857955	2	63	16.38	52.5	111.6	427	2489	16.2	426.22	102.95	118.83	3060	NA	NA	NA	NA	NA	NA	NA	NA	NA	NA	2	NA	NA	NA	NA	NA
443	41917	1	9	2	NA	NA	1.81	12174.516668	11925.690562	2	61	14.48	53	129	202	884	6.8	304.77	72.99	69.62	2137	244	1068	3.9	187.61	49.27	69.75	1476	NA	NA	NA	2	NA	NA	NA	NA	1
444	41918	2	53	3	2	1	0.9	26740.034591	26884.012012	1	67	24.18	93.1	163.2	178	444	1.1	145.48	117.08	44.06	1805	NA	NA	NA	NA	NA	NA	NA	2	1	1	2	2	2	1	1	2
445	41919	2	53	1	4	1	4.09	16965.190773	16765.477336	1	66	24.88	71	151.5	297	458	3.6	151.06	68.52	61.11	1666	340	405	1.6	132.52	98.11	72.43	1822	2	2	2	2	2	2	2	2	2
446	41920	2	6	3	NA	NA	0.7	26964.221273	28940.679469	1	69	14.88	51.1	112.7	225	1343	5.8	121.55	58.19	72.23	1295	296	1055	4.5	177.91	68.81	91.55	1689	NA	NA	NA	2	NA	NA	NA	NA	2
447	41921	1	60	2	1	4	0	4510.010941	4993.354504	1	73	27.65	104.7	170	176	454	3.4	121.69	21.46	43.15	920	211	521	0.3	210.88	27.88	53.7	1276	2	2	1	2	2	2	2	2	1
448	41922	2	33	3	5	1	5	75863.061661	75893.637085	2	63	23.34	77.6	163.9	262	676	6.9	410.18	46.71	51.28	2240	352	576	38.3	141.34	60.95	123.14	1579	2	2	2	2	2	2	2	2	2
449	41923	2	60	3	5	3	3.92	55310.086103	57654.921351	1	63	25.77	95.5	155.1	299	819	1.4	204.26	92.23	71.74	1888	202	748	1.3	151.53	115.39	67.06	1869	1	2	1	2	2	2	2	2	2
450	41924	1	35	4	4	77	2.45	19669.852005	20701.418504	2	68	21.13	82.8	182	591	1203	8.5	298.41	215.96	157.26	4191	910	1072	1.2	438.51	284.31	181.08	5274	1	1	2	2	2	2	2	2	2
451	41925	1	17	3	NA	NA	5	75534.086779	76229.979933	1	69	20	74.4	180	364	2146	6.6	440.8	171.8	184.1	4032	225	524	3.2	225.93	44.51	55.99	1535	2	NA	2	2	NA	NA	NA	NA	2
452	41926	1	49	3	3	3	5	75479.639785	78103.146596	1	70	28.44	101.6	176.7	223	567	3.9	288.26	74.5	91.16	2173	NA	NA	NA	NA	NA	NA	NA	1	1	2	2	2	2	2	2	2
453	41927	1	38	3	4	1	3.57	67534.55269	68070.914505	2	62	19.24	76	171.5	404	881	19.1	489.11	123.96	150.1	3878	337	520	1.7	377.16	30.63	63.91	2334	2	2	2	2	2	2	2	2	2
454	41928	2	2	4	NA	NA	NA	10228.346524	10861.258236	2	64	19.15	45	85.5	193	1154	7.8	252.23	63.62	60.42	1802	129	736	4.6	134.72	35.5	37.49	986	NA	NA	NA	2	NA	NA	NA	NA	NA
455	41929	2	44	4	4	3	5	25458.248274	27598.590118	2	68	40.25	106.2	165.4	238	329	1.2	180.18	77.86	98.46	1787	255	941	3.7	178.15	76.86	57.48	1605	2	1	1	2	2	2	2	2	2
456	41930	1	12	1	NA	NA	1.48	12845.665778	13125.241946	2	71	15.14	61.9	150.1	NA	NA	NA	NA	NA	NA	NA	NA	NA	NA	NA	NA	NA	NA	2	NA	NA	2	NA	NA	NA	NA	1
457	41931	1	15	3	NA	NA	1.1	29238.962305	29938.610719	1	67	22.18	72.8	171.6	166	596	3.2	156.53	44.8	75.13	1321	166	691	5.7	139.04	38.23	64.66	1171	2	NA	NA	2	NA	NA	NA	NA	NA
458	41932	2	0	1	NA	NA	1.45	3520.45772	3743.27575	1	65	NA	NA	NA	NA	NA	NA	NA	NA	NA	NA	NA	NA	NA	NA	NA	NA	NA	NA	NA	NA	NA	NA	NA	NA	NA	NA
459	41933	2	50	1	4	1	NA	12409.395626	0	2	72	NA	NA	NA	NA	NA	NA	NA	NA	NA	NA	NA	NA	NA	NA	NA	NA	NA	2	1	2	2	2	2	2	2	NA
460	41934	1	41	4	4	5	0.88	26760.033575	26357.252529	1	61	24.52	93.1	183.1	264	348	3.8	142.53	60.38	76.48	2206	298	889	9.2	209.97	60.7	66.7	2432	2	1	2	2	2	2	2	2	2
461	41935	2	9	3	NA	NA	2.83	55587.799685	56057.133725	2	60	18.93	70.3	145	190	672	4.8	320.81	102	69.46	2475	NA	NA	NA	NA	NA	NA	NA	NA	NA	NA	2	NA	NA	NA	NA	2
462	41936	1	16	1	NA	NA	NA	10917.039603	11672.30337	2	74	29.36	92.7	157.9	249	1258	12.2	369.44	117.9	105.27	2952	662	2557	14.5	668.96	172.19	165.69	4797	2	NA	2	2	NA	NA	NA	NA	2
463	41937	2	0	3	NA	NA	1.99	20775.327847	21440.451509	2	73	NA	NA	NA	NA	NA	NA	NA	NA	NA	NA	NA	NA	NA	NA	NA	NA	NA	NA	NA	NA	NA	NA	NA	NA	NA	NA
464	41938	1	11	5	NA	NA	5	9325.392737	9043.159279	1	70	25.97	90.5	152.5	188	1390	7.3	272.43	69.08	61.28	1940	258	914	10.3	229.69	73.19	69.88	1830	NA	NA	NA	2	NA	NA	NA	NA	2
465	41939	2	2	4	NA	NA	4.36	9739.006873	10341.639126	1	64	15.32	49.4	97.3	220	1741	7.4	230.95	43.62	63.84	1552	385	3521	14.4	347.93	56.7	81.91	2155	NA	NA	NA	2	NA	NA	NA	NA	NA
466	41940	2	10	2	NA	NA	2.42	8202.632247	8037.954218	2	62	21.76	76	156.2	376	782	3.4	282.14	47.66	106.65	1952	235	1011	4.2	184.2	70.31	70.15	1634	NA	NA	NA	2	NA	NA	NA	NA	1
467	41941	1	13	1	NA	NA	4.6	9828.117289	10042.018805	1	70	21.29	74.5	164.5	446	1131	2	562.81	58.33	55.13	2900	397	1323	2	364.39	112.53	70.26	2699	2	NA	NA	2	NA	NA	NA	NA	2
468	41942	2	44	3	4	1	3.77	74400.220076	75823.550281	2	63	23.66	90	173.1	68	145	0.1	54.91	14.95	22.8	424	176	541	3	139.09	86.25	67.24	1597	2	1	2	2	2	2	2	2	1
469	41943	1	8	3	NA	NA	3.23	56201.103313	57863.836241	2	65	28.67	98.1	148.7	149	696	2.7	240.5	68.83	54.42	1789	153	1286	6.5	224.56	56.74	56.97	1620	NA	NA	NA	2	NA	NA	NA	NA	2
470	41944	2	39	3	2	6	0	74230.48805	74260.405491	1	67	27.86	94.5	161.1	97	277	1	142.85	32.09	42.63	1019	169	591	0.7	207.75	21.98	38.16	1162	2	1	2	2	2	2	2	2	2
471	41945	1	1	4	NA	NA	NA	7513.328915	7464.583413	2	64	NA	NA	NA	197	757	1.4	220.76	31.02	56.14	1364	87	287	1.5	54.44	28	45.32	654	NA	NA	NA	2	NA	NA	NA	NA	NA
472	41946	2	65	4	3	2	1.83	10410.691387	10981.486525	2	64	32.26	106.5	155.8	106	353	2.6	145.35	44.53	31.26	1094	307	593	1.7	271.2	62.7	83.69	1972	2	1	1	2	2	2	2	2	2
473	41947	1	31	3	3	3	0.73	22461.871393	23443.193813	1	61	25.28	91.5	185.6	121	590	3	129.6	27.15	23.66	840	155	631	8	84.17	22.34	34.01	674	2	1	1	2	2	2	2	2	1
474	41948	1	27	3	3	5	0.62	48640.601973	49325.457761	2	62	38.15	128.4	183.6	NA	NA	NA	NA	NA	NA	NA	NA	NA	NA	NA	NA	NA	NA	2	2	2	2	2	2	2	2	NA
475	41949	2	18	1	NA	NA	2.26	7189.140669	7434.126407	2	66	26.31	93.8	165.9	326	1254	5.8	186.56	133.5	100.09	2323	133	335	0.3	94.46	43.19	38.65	904	2	NA	2	2	NA	NA	NA	NA	2
476	41950	2	5	3	NA	NA	0.93	15191.684981	15458.243627	1	61	21.99	70.7	117.2	150	748	6.2	149.02	36.23	44.79	1082	214	997	6.9	214.43	106.95	52.36	2014	NA	NA	NA	2	NA	NA	NA	NA	NA
477	41951	1	19	1	NA	NA	NA	15315.72614	15929.837359	1	66	22.84	77.8	162.2	214	904	4.2	259.22	99.72	106.09	2369	NA	NA	NA	NA	NA	NA	NA	1	NA	2	2	NA	NA	NA	NA	2
478	41952	2	71	3	5	1	5	27789.502896	27834.934193	1	70	34.22	102.1	165.2	218	744	3.6	207.22	117.53	92.56	2260	152	444	1.8	193.53	57.31	45.01	1461	2	1	2	2	2	2	2	2	2
479	41953	2	80	3	4	1	5	46567.136586	53823.292152	2	65	32.25	NA	157.3	215	904	3.3	190.15	38.46	49.3	1296	278	870	5.8	220.23	28.72	59.45	1350	2	2	2	2	2	2	2	2	NA
480	41954	1	9	4	NA	NA	5	11119.713236	12108.627375	1	64	19.25	62	137.5	212	1296	1.5	327.25	77.95	60.66	2242	215	771	7.2	291.77	102.18	42.67	2210	NA	NA	NA	2	NA	NA	NA	NA	2
481	41955	1	17	1	NA	NA	1.41	14271.523334	14582.13221	2	70	17.96	69.1	170.5	496	1983	13	313.4	61.07	169.24	2472	78	188	1.3	80.48	28.86	34.98	723	2	NA	2	2	NA	NA	NA	NA	2
482	41956	2	1	4	NA	NA	5	9811.734932	10615.801219	1	65	NA	NA	NA	156	1178	7.1	181.21	54.99	50.47	1401	203	1241	5.8	229.56	28.71	32.81	1276	NA	NA	NA	2	NA	NA	NA	NA	NA
483	41957	1	7	2	NA	NA	1.79	15231.534971	16795.202914	2	65	17.14	61.3	129.4	228	1458	5.9	239.55	101.68	98.58	2256	226	1271	8.8	190.1	80.1	87.86	1825	NA	NA	NA	2	NA	NA	NA	NA	2
484	41958	1	26	1	3	5	NA	23728.628694	24323.073021	1	64	24.54	85.2	165.6	275	996	0.5	601.31	120.71	122.47	3944	228	814	0.4	465.2	117.54	76.16	3172	1	2	2	2	2	2	2	2	1
485	41959	1	16	4	NA	NA	1.46	13907.697285	13972.778108	1	73	30.73	106.5	178.4	85	443	0.2	156.93	32.93	30.16	1044	105	137	0.6	152.14	46.46	52.95	1242	2	NA	2	2	NA	NA	NA	NA	NA
486	41960	2	80	3	3	2	5	27095.948554	33018.735003	2	62	25.8	102.5	152.5	127	525	0.3	131.08	22.54	42.41	1132	191	664	2.8	212.27	41.74	62.82	1637	2	2	2	2	2	2	2	2	NA
487	41961	1	46	3	3	1	4.72	115338.89565	117384.329161	2	66	30.45	107.5	170.3	680	2198	3.1	383	226.09	161.58	4167	251	1193	4.6	222.97	124.27	86.34	2331	2	2	2	1	2	2	2	2	2
488	41962	1	48	3	3	1	5	90414.494842	90397.298652	1	63	29.51	106.3	187	370	1648	3	393.78	136.91	108.06	3479	409	2002	11	343.61	51.52	103.16	2189	1	2	1	2	2	2	2	2	1
489	41963	1	66	1	2	1	0.06	8372.136628	8668.614011	1	66	24.84	91.5	161.9	430	1827	17.4	410.82	97.37	97.9	2832	424	1820	12.3	601.88	113.85	103.73	3778	2	1	1	2	2	2	2	2	NA
490	41964	1	42	3	4	4	1.96	36256.385771	36842.039433	1	69	36.47	122	178.5	177	1098	7.3	223.33	88.8	75.29	1983	186	933	5.7	273.36	105.42	65.34	2286	2	1	2	2	2	2	2	2	2
491	41965	2	37	5	3	1	2.17	55981.77362	57266.120705	1	70	26.08	90.7	158.1	280	366	4.3	177.52	35.02	103.85	1431	553	1568	12.5	294.29	112.83	214.85	3007	2	2	2	2	2	2	2	2	NA
492	41966	1	62	5	3	1	2.05	38694.448994	38472.013425	2	69	21.36	87.1	170.1	95	210	1	86.54	26.28	42.8	760	NA	NA	NA	NA	NA	NA	NA	2	1	1	2	2	1	2	1	2
493	41967	1	2	3	NA	NA	1.27	8602.202745	8567.544344	2	70	16.28	52	94.7	NA	NA	NA	NA	NA	NA	NA	NA	NA	NA	NA	NA	NA	NA	NA	NA	NA	2	NA	NA	NA	NA	NA
494	41968	1	26	3	2	6	0.77	37500.910108	37309.025459	2	59	19.88	70.9	163.6	198	1045	4.9	259.19	128.35	95.45	2568	366	1734	12.1	419.5	130.32	112.81	3258	1	1	2	2	2	2	2	2	1
495	41969	2	61	3	3	1	2.71	54625.676973	56696.243359	2	62	32.58	99.2	159.9	318	1876	4.7	299.5	67.22	61.76	2023	292	841	1.6	234.07	90.41	64.93	1989	2	2	1	2	2	2	2	2	2
496	41970	1	0	2	NA	NA	NA	5878.367918	5819.128047	2	61	NA	NA	NA	120	638	3.7	151.46	26.08	26.62	942	106	956	4.1	109.36	24.07	17.83	718	NA	NA	NA	NA	NA	NA	NA	NA	NA
497	41971	1	66	4	3	1	0.88	6564.940098	6551.494076	1	67	19.93	76.7	170.6	262	340	0.8	170.98	40.48	72.78	1330	783	1403	4.2	519.03	130.29	195.9	4023	2	1	1	3	1	2	1	2	NA
498	41972	2	26	3	4	6	1.18	86019.945309	87947.998413	2	63	36.47	113.2	167.4	NA	NA	NA	NA	NA	NA	NA	NA	NA	NA	NA	NA	NA	NA	2	1	2	2	2	2	2	2	NA
499	41973	1	71	3	4	3	2.35	30052.773793	29781.655062	1	60	32.71	120	170.6	384	2017	6.3	210.29	155.54	115.86	2680	221	675	6.7	136.97	89.88	84.92	1707	2	1	1	1	2	1	2	1	1
500	41974	1	7	1	NA	NA	1.65	11726.525677	11794.879046	2	70	15.39	52.5	125.9	260	479	16.7	155.7	72.81	97.36	1676	267	1031	3.1	280.79	65.17	64.77	1924	NA	NA	NA	2	NA	NA	NA	NA	2
501	41975	2	2	3	NA	NA	1.4	8389.606077	8734.862271	2	64	16.46	47.5	89.2	105	370	2.2	174.97	43.61	33.44	1212	156	693	5.3	137.11	29.21	35.37	935	NA	NA	NA	2	NA	NA	NA	NA	NA
502	41976	2	0	1	NA	NA	1.77	4865.544492	5492.908423	2	67	NA	NA	NA	NA	NA	NA	NA	NA	NA	NA	NA	NA	NA	NA	NA	NA	NA	NA	NA	NA	NA	NA	NA	NA	NA	NA
503	41977	1	11	4	NA	NA	0.83	5471.797286	5687.6882	1	68	26.36	79.5	154.1	NA	NA	NA	NA	NA	NA	NA	NA	NA	NA	NA	NA	NA	NA	NA	NA	NA	2	NA	NA	NA	NA	1
504	41978	2	1	3	NA	NA	1.18	9175.043661	9453.639427	2	72	NA	NA	NA	186	835	5.6	201.49	61.54	51.1	1544	NA	NA	NA	NA	NA	NA	NA	NA	NA	NA	2	NA	NA	NA	NA	NA
505	41979	1	6	1	NA	NA	0.71	11934.922706	12015.290142	1	71	14.08	50.6	119.2	82	181	1.4	116.92	37.58	29.25	909	241	1213	9.3	189.81	47.84	55.75	1392	NA	NA	NA	2	NA	NA	NA	NA	2
506	41980	2	8	3	NA	NA	2.97	42095.764045	0	2	63	NA	NA	NA	NA	NA	NA	NA	NA	NA	NA	NA	NA	NA	NA	NA	NA	NA	NA	NA	NA	2	NA	NA	NA	NA	NA
507	41981	2	55	1	5	3	5	11163.525083	11032.108585	1	65	48.47	129	160.4	367	1289	6.7	326.46	149.72	137.37	3177	NA	NA	NA	NA	NA	NA	NA	2	2	1	2	2	2	2	2	2
508	41982	2	34	3	3	1	NA	71629.565502	72640.649711	2	62	33.48	101.2	171.6	300	850	3	236.3	97.18	59.08	1985	184	1064	0.7	231.88	76.75	48.37	1791	2	2	2	2	2	2	2	2	2
509	41983	2	71	3	3	1	1.02	22871.774051	22232.711155	1	59	23.48	84.8	164.2	106	533	4.8	111.4	31.35	42.24	893	NA	NA	NA	NA	NA	NA	NA	2	2	2	2	2	2	2	2	NA
510	41984	2	78	2	4	5	0.8	14469.384855	15181.783344	1	72	34.91	107.7	149	86	508	2.5	30.95	10.1	10.72	254	394	1395	11.9	362.72	175.94	91.8	3373	2	2	1	2	2	2	2	2	NA
511	41985	1	16	1	NA	NA	0.63	12391.793441	12661.491422	2	70	21.81	74.5	175.8	461	1228	0.8	523.77	169.86	88.62	3899	430	2550	12.6	446.54	168.07	114.79	3730	1	NA	2	2	NA	NA	NA	NA	2
512	41986	1	5	3	NA	NA	1.26	14206.39694	14300.25405	2	59	17.84	62.2	123.7	336	1273	6.9	196.74	98.35	98.08	2064	231	904	6.2	215.89	66.44	97.93	1850	NA	NA	NA	2	NA	NA	NA	NA	NA
513	41987	1	9	1	NA	NA	1.36	13768.911467	15182.426619	1	66	20.24	70.5	146.1	NA	NA	NA	NA	NA	NA	NA	NA	NA	NA	NA	NA	NA	NA	NA	NA	NA	2	NA	NA	NA	NA	2
514	41988	2	52	3	2	1	0.97	27318.065637	28522.4519	2	64	23.95	77.7	160.5	207	341	0.4	104.78	56.83	86.15	1290	232	424	0.4	209.54	64.4	75.37	1691	2	1	2	2	2	2	2	2	1
515	41989	1	13	4	NA	NA	0.87	14389.441495	14580.174024	1	68	17.59	65.5	169.1	218	958	6.9	235.32	49.16	50.21	1561	213	1338	6.8	174.39	67.1	74.93	1598	NA	NA	NA	2	NA	NA	NA	NA	NA
516	41990	1	45	1	1	5	1.99	28374.259294	30429.893211	2	65	37.86	109.7	160.4	1051	891	2	524.38	116.59	115.49	5075	428	1291	2	366.33	107.25	147.34	3216	1	1	2	2	2	2	2	2	2
517	41991	1	66	1	1	1	0.35	7384.252394	8175.632041	2	66	27.24	99	164.6	358	697	2.6	190.75	42.58	144.22	1734	509	922	2.2	284.25	98.93	126.21	2489	1	1	2	2	2	2	2	2	2
518	41992	2	2	1	NA	NA	2.66	8686.674941	9348.97287	1	69	17.26	NA	92.6	180	544	2.9	177.54	35.99	30.71	1121	160	407	1.9	130.81	34.02	51.15	1019	NA	NA	NA	2	NA	NA	NA	NA	NA
519	41993	2	59	3	5	1	5	89748.145182	89463.092114	2	62	19.67	73.2	160.4	438	463	0.4	194.76	130.74	66.68	2182	NA	NA	NA	NA	NA	NA	NA	2	1	2	2	2	2	2	2	1
520	41994	1	17	3	NA	NA	4.26	63072.54022	63322.618436	2	61	33.13	106.7	157.9	142	532	0.6	125.91	25.74	48.31	930	92	644	1.6	129.11	55.71	38.44	1164	2	NA	2	2	NA	NA	NA	NA	2
521	41995	2	5	3	NA	NA	1.41	13907.625521	15667.275981	2	62	24.66	74.1	116.9	256	1358	8.7	199.77	54.92	50.7	1474	205	1143	6.3	166.32	45.48	41.2	1227	NA	NA	NA	2	NA	NA	NA	NA	NA
522	41996	1	2	5	NA	NA	3.3	32124.726407	35184.715008	2	67	14.95	44	85.4	200	1151	10.5	151.39	36.63	38.3	1067	206	947	8.2	170.11	47.58	58.83	1337	NA	NA	NA	2	NA	NA	NA	NA	NA
523	41997	1	12	1	NA	NA	1.81	15459.306247	15930.592803	2	66	37.87	109.8	160.7	106	230	2.1	95.45	54.68	45.99	1046	201	1142	6	204.64	60.86	74.55	1656	2	NA	NA	2	NA	NA	NA	NA	2
524	41998	1	20	4	3	5	1.24	24763.184319	25387.390103	1	63	24.84	82.4	174.8	434	1428	2.7	426.19	181.63	205.79	4381	NA	NA	NA	NA	NA	NA	NA	2	1	2	2	2	2	2	2	2
525	41999	1	3	3	NA	NA	1.42	13578.13062	13523.424133	2	60	16.75	50	106.8	116	821	5.1	158.12	48.58	46.35	1251	NA	NA	NA	NA	NA	NA	NA	NA	NA	NA	2	NA	NA	NA	NA	NA
526	42000	1	51	3	5	1	5	87400.23098	89129.788017	1	68	22.48	86	173.8	226	893	0.5	176.06	73	49.72	1553	305	621	0.1	328.45	65.4	49.17	2063	2	1	1	2	2	2	2	2	NA
527	42001	1	22	3	3	5	3.69	90560.161465	91835.2413	2	62	25.62	96.7	187	236	925	2	172.03	99.98	120.07	2477	NA	NA	NA	NA	NA	NA	NA	2	2	2	2	2	2	2	2	2
528	42002	1	52	4	5	3	5	20345.89528	21422.074519	1	63	31.25	110.2	176	148	471	0.9	166.08	69.09	54.07	1634	473	847	2	331.07	115.66	122.94	2940	2	2	1	2	2	2	2	2	1
529	42003	1	68	1	1	2	0.33	8605.549653	8925.327539	1	66	25.31	94.4	172.5	176	1098	6.5	172.53	38.4	43.32	1198	NA	NA	NA	NA	NA	NA	NA	2	2	1	2	2	2	2	2	1
530	42004	1	52	1	3	1	5	15232.987003	16759.554881	1	71	33.05	106	163	799	3743	6.7	528.14	303.4	224.24	6052	374	1176	0.8	227.16	52.48	92.55	1815	2	2	1	2	2	2	2	2	2
531	42005	1	80	3	4	2	4.9	20894.839732	22183.990399	1	67	29.44	NA	163.6	141	349	1.3	110.33	26.86	44.74	868	116	312	0.3	128.17	22.24	15.59	756	2	1	1	2	9	9	1	2	NA
532	42006	1	9	1	NA	NA	1.41	11211.150024	10982.013469	2	70	22.44	72.9	138.1	214	775	6.1	137.97	32.03	59.16	1066	143	1082	11.1	114.37	22.51	36.42	779	NA	NA	NA	2	NA	NA	NA	NA	2
533	42007	1	2	3	NA	NA	0.65	8677.78046	8642.817555	2	61	15.13	47.2	92.7	194	1250	1.8	202.72	85.59	67.52	1832	230	769	0.8	271.27	66.34	55.87	1847	NA	NA	NA	2	NA	NA	NA	NA	NA
534	42008	1	1	4	NA	NA	1.56	7120.585638	7208.011214	2	68	NA	NA	NA	56	188	1.4	70.41	21.28	18.14	544	203	1352	12.1	172.29	31.75	53.38	1170	NA	NA	NA	2	NA	NA	NA	NA	NA
535	42009	2	38	3	3	3	0.57	30711.436339	30723.814105	2	59	31.84	106.3	163.1	198	443	1.3	202.17	79.53	63.88	1767	290	1461	10.2	339.55	81.37	54.31	2271	2	1	1	2	2	2	2	2	1
536	42010	1	24	1	2	5	1.43	24677.025441	24631.036365	2	64	23.47	84.2	171.7	NA	NA	NA	NA	NA	NA	NA	NA	NA	NA	NA	NA	NA	NA	2	2	2	2	2	2	2	2	2
537	42011	1	12	4	NA	NA	0.44	15230.161533	15125.008791	1	59	28.04	84.8	163.1	104	186	0.3	121.78	21.22	45.89	862	101	577	4.3	141.44	71.3	58.24	1441	2	NA	NA	2	NA	NA	NA	NA	2
538	42012	2	11	5	NA	NA	3.41	8599.636344	0	2	68	NA	NA	NA	NA	NA	NA	NA	NA	NA	NA	NA	NA	NA	NA	NA	NA	NA	NA	NA	NA	2	NA	NA	NA	NA	NA
539	42013	2	0	1	NA	NA	4.71	4275.102652	4467.499919	1	73	NA	NA	NA	127	719	6.9	94.23	23.91	13.36	649	74	485	8.1	79.99	28.3	12.95	625	NA	NA	NA	NA	NA	NA	NA	NA	NA
540	42014	1	50	3	4	5	1.46	24097.169631	0	1	68	NA	NA	NA	NA	NA	NA	NA	NA	NA	NA	NA	NA	NA	NA	NA	NA	NA	2	1	1	2	2	1	2	2	NA
541	42015	2	79	3	4	1	3.75	25765.362369	25045.449386	2	60	20.31	79	159.4	261	390	0.3	295	34.1	34.22	1550	186	286	0.5	179.07	35.15	42.49	1159	2	2	1	2	2	2	2	2	2
542	42016	1	24	3	5	6	2.64	81508.468823	82416.960442	1	73	25.61	94.2	182.6	471	1264	7.7	296.26	146.22	149.19	3170	286	942	0.2	206.96	135.37	115.22	2596	2	2	2	2	2	2	2	2	2
543	42017	2	5	5	NA	NA	0.58	16068.491106	15576.327638	1	67	13.54	46.4	104.2	NA	NA	NA	NA	NA	NA	NA	NA	NA	NA	NA	NA	NA	NA	NA	NA	NA	2	NA	NA	NA	NA	NA
544	42018	1	62	1	1	6	1.01	4825.353894	5342.49316	1	70	27.64	103.5	165.7	420	929	6.7	455.28	77.51	91.03	2837	NA	NA	NA	NA	NA	NA	NA	2	1	2	2	2	2	2	2	2
545	42019	1	4	3	NA	NA	1.41	35944.159684	36029.694129	1	61	17.25	50.4	96.3	135	975	12.4	134.18	23.82	43.27	918	191	1424	11.8	150.69	30.74	52.64	1081	NA	NA	NA	2	NA	NA	NA	NA	NA
546	42020	2	3	3	NA	NA	1.13	14177.798835	15152.736676	2	60	14.24	42.5	94.8	214	1091	10.4	216.12	32	63.42	1394	261	1560	10.5	243.8	85.93	73.61	2018	NA	NA	NA	2	NA	NA	NA	NA	NA
547	42021	1	44	1	1	1	1.74	16596.326993	17559.001327	1	73	26.03	89.9	167.8	379	1266	6.2	161.76	72.83	128.27	1789	259	549	4.1	91.76	93.15	172.16	1922	1	1	1	2	2	2	2	2	2
548	42022	2	14	2	NA	NA	0.36	12197.809378	12248.286745	2	62	21.5	74.4	161.4	109	403	4	149.35	28.46	23.62	928	132	907	0.9	167.16	47.6	57.42	1321	2	NA	NA	2	NA	NA	NA	NA	1
549	42023	2	30	1	2	4	0.3	19587.96895	23162.202225	1	71	24.31	92.1	155.4	370	1070	3.5	176.78	106.24	148.3	2558	240	1595	2.6	241.13	122.28	129.79	2665	1	1	2	2	2	2	2	2	2
550	42024	1	36	3	2	1	3.15	75231.023367	78517.743724	1	61	23.49	88.2	178.8	736	3483	22.6	843.86	197.48	238.39	6292	364	1475	5.1	294.21	139.91	154.66	3272	2	1	2	2	2	2	2	2	2
551	42025	2	43	4	3	5	1.93	26467.480089	27067.651193	1	64	29.95	96.4	159.3	66	226	0.2	147.01	36.55	30.62	1025	NA	NA	NA	NA	NA	NA	NA	2	1	2	2	2	2	2	2	2
552	42026	1	71	3	1	1	4.37	23379.426413	25897.950937	1	62	35.84	125.6	164.1	128	386	1.9	73.45	16.28	43.51	596	359	1313	7.8	198.35	35.41	60.53	1314	2	2	1	2	2	2	2	2	2
553	42027	2	9	1	NA	NA	2.25	6832.221308	6695.055981	1	70	20.53	73.5	143.7	386	1097	7.2	224.07	120.78	95.53	2321	NA	NA	NA	NA	NA	NA	NA	NA	NA	NA	2	NA	NA	NA	NA	2
554	42028	1	45	4	3	5	3.38	28690.445837	30955.032038	2	72	17.96	76.8	181.4	203	470	0.6	116.94	68.97	36.73	1219	147	368	0.3	51.04	10.2	11.82	339	2	2	1	2	2	2	2	2	2
555	42029	2	71	3	2	2	1.25	32569.843792	33098.089001	2	62	27.94	94.5	148.6	287	543	2.9	286.26	74.67	51.46	1941	220	590	1.6	230.57	65.41	56.32	1693	2	2	1	2	2	2	2	2	2
556	42030	2	33	3	4	1	5	71121.044298	71760.725127	1	67	20.63	70.1	161.8	172	557	0.5	201.51	39.99	48.46	1353	308	399	0.6	207.84	70.93	91.48	1817	2	2	2	2	2	2	2	2	2
557	42031	1	6	3	NA	NA	1.76	24309.462767	25028.668296	2	66	16.13	55.3	111.9	207	1234	2.5	257.82	64.74	42.61	1760	NA	NA	NA	NA	NA	NA	NA	NA	NA	NA	2	NA	NA	NA	NA	2
558	42032	2	2	3	NA	NA	2.57	8389.606077	8734.862271	1	60	16.58	45	82.2	101	291	0.7	161.54	44.71	22.3	1123	213	274	0.6	150.3	63.53	39.51	1299	NA	NA	NA	2	NA	NA	NA	NA	NA
559	42033	1	63	4	1	2	0.1	6527.944321	6869.463774	2	68	39.98	131	177.1	235	646	1.2	149.38	77.4	105.94	2024	234	411	1.9	183.38	65.63	98.69	1959	2	2	1	2	2	2	2	2	NA
560	42034	1	29	5	2	1	NA	34919.510977	35411.1749	1	62	21.8	79.2	176.1	209	519	2.1	109.5	39.14	63.32	1314	NA	NA	NA	NA	NA	NA	NA	1	2	2	2	2	2	2	2	2
561	42035	1	51	2	5	1	1.13	17395.474574	17438.466892	2	61	34.4	110.6	162.2	254	572	2.4	77.26	25.12	63.93	784	217	391	0.7	125.24	18.38	41.15	813	1	2	2	2	2	2	2	2	2
562	42036	1	5	2	NA	NA	1.79	17964.780787	19701.31892	2	65	16.21	57.5	111.9	263	1900	10.9	304.47	106.49	77.94	2479	224	1597	11.2	224.24	78.9	72.55	1882	NA	NA	NA	2	NA	NA	NA	NA	NA
563	42037	1	75	3	5	5	NA	26604.038957	27429.857123	1	61	NA	111.7	NA	280	1675	9.9	221.71	59.33	61.65	1655	390	2575	12.3	353.41	62.35	87.4	2314	2	2	1	1	2	2	2	2	NA
564	42038	1	6	5	NA	NA	5	10996.260134	12818.658278	2	62	16.68	54	118.7	169	627	4.5	176.5	24.1	39.44	1060	197	848	7.5	262.86	58.3	51.4	1751	NA	NA	NA	2	NA	NA	NA	NA	1
565	42039	1	0	3	NA	NA	NA	20415.727664	21273.858879	2	63	NA	NA	NA	84	625	9.6	95.35	36.89	16.76	780	73	632	9.9	92.94	39.63	16.84	794	NA	NA	NA	NA	NA	NA	NA	NA	NA
566	42040	1	19	2	NA	NA	3.42	19333.971216	19526.99254	2	61	21.64	75.2	172.5	321	1195	3.7	641.03	159.91	93.22	4331	551	4023	26.7	568.84	255.4	183.71	5260	2	NA	2	2	NA	NA	NA	NA	NA
567	42041	1	80	3	1	1	1.31	11478.011009	11604.257529	2	70	22.62	87.2	164.5	194	308	0.7	93.04	31.81	29.14	761	367	925	4.6	467	113.76	72.86	3112	2	2	2	2	2	1	2	2	NA
568	42042	1	76	2	1	2	1.7	6745.203054	6888.748592	2	62	23.6	89.5	155.4	218	908	3.7	168.23	44.38	56.79	1303	NA	NA	NA	NA	NA	NA	NA	2	2	1	2	1	2	2	2	NA
569	42043	1	38	1	2	1	0.96	37218.614119	37829.223071	2	61	32.02	106.8	165.4	529	1890	10.2	523.23	113.91	122.45	3830	430	1552	6.5	428.5	90.06	121.04	3005	2	9	2	2	9	9	9	9	2
570	42044	2	13	2	NA	NA	1.45	10680.248544	10724.445891	1	62	19.78	66.5	153.5	401	2794	16.1	368.8	82.78	103.17	2600	171	818	3.5	224.19	15.1	52.2	1237	2	NA	NA	2	NA	NA	NA	NA	2
571	42045	1	53	3	4	3	5	105815.661967	107742.008368	1	69	26.3	97.9	185.3	355	1005	4.4	246.03	97.31	102.05	2217	NA	NA	NA	NA	NA	NA	NA	2	1	2	2	2	2	2	2	2
572	42046	1	1	1	NA	NA	2.62	8689.811893	8721.705035	2	61	NA	NA	NA	NA	NA	NA	NA	NA	NA	NA	NA	NA	NA	NA	NA	NA	NA	NA	NA	NA	2	NA	NA	NA	NA	NA
573	42047	2	52	3	3	1	3.69	100674.006335	101729.796882	2	62	36.27	105.1	166.2	340	993	2.6	210.93	57.38	60.45	1466	397	1031	4	308.12	65.71	88.58	2097	2	2	2	2	2	2	2	2	2
574	42048	1	50	5	3	1	0.98	70355.116503	71843.771778	1	62	32.97	105.7	164.3	NA	NA	NA	NA	NA	NA	NA	NA	NA	NA	NA	NA	NA	NA	2	1	2	2	2	2	2	2	2
575	42049	1	44	3	4	1	5	90756.450968	99152.804056	2	64	28.09	101	177.3	341	796	5.7	345.74	99.01	96.6	2648	329	1901	7.2	400.23	175.12	131.09	3686	2	2	2	2	2	2	2	2	2
576	42050	1	52	3	5	3	5	107490.706951	109447.547106	1	71	26.49	90.6	167.7	651	1745	3.3	352.3	48.61	61.83	1687	369	1369	5.5	293.81	73.81	71.6	2079	2	2	2	1	2	2	2	2	2
577	42051	2	16	4	NA	NA	1.99	16816.32123	18057.6727	1	61	21.35	81	167.9	76	52	0.1	71.03	48.28	10.73	747	36	33	0.4	48.42	12.15	13.06	349	2	NA	2	2	NA	NA	NA	NA	2
578	42052	2	33	1	3	4	0.39	15167.867182	15003.797013	1	70	44.68	127.5	155.4	237	1018	1.4	323.55	68.83	48.53	2072	404	509	1.6	229.91	67.39	171.5	2209	2	2	2	2	2	2	2	2	NA
579	42053	2	38	1	5	1	5	31413.394508	31912.967252	2	65	23.38	80.7	161.4	361	1450	4.2	338.09	141.36	134.33	3137	179	535	0.5	182.21	54.29	50.44	1406	2	2	2	2	2	2	2	2	2
580	42054	2	6	4	NA	NA	0.18	9636.12158	9612.14989	2	62	15.6	53.5	120.1	300	1474	1.4	529.04	114.05	97.13	3494	280	1545	7.2	309.77	71.58	84.69	2197	NA	NA	NA	2	NA	NA	NA	NA	NA
581	42055	2	27	1	1	6	0.18	24417.572691	24660.579818	1	71	40.54	135.9	164.8	63	148	0.1	103.38	13.13	9.46	559	88	435	0.2	182.11	31.96	31.29	1127	1	1	2	2	2	2	2	2	2
582	42056	2	57	3	4	1	1.29	27318.065637	28522.4519	2	64	33.81	109.3	163.7	214	662	2.4	83.65	86.79	56.63	1643	292	1181	4.7	113.66	78.7	112.87	1867	2	1	2	2	2	2	2	2	2
583	42057	1	37	3	3	1	0.58	23077.546253	23260.828945	1	61	40.5	137.2	180.4	204	1231	1.1	222.16	65.21	80.89	1796	253	703	0.9	344.1	58.65	85.2	2232	2	1	2	2	2	2	2	2	2
584	42058	2	33	3	4	5	0.74	35611.355795	35931.65342	2	59	50.74	141.9	175.8	178	379	2.4	272.03	38.37	45.07	1570	78	320	0.5	226.86	39.12	61.55	1495	2	1	2	2	2	2	2	2	2
585	42059	1	46	3	4	1	5	116710.080329	120766.666868	1	69	24.76	94.1	184.2	323	1452	2.5	239.88	121.69	134.81	2579	270	515	0.2	249.03	52.66	97.66	1864	1	2	2	2	2	2	2	2	2
586	42060	1	1	3	NA	NA	1.13	8593.830867	8559.206196	2	60	NA	NA	NA	207	869	7.4	177.35	39.23	91.37	1429	206	812	7.3	211.2	45.42	55.66	1468	NA	NA	NA	2	NA	NA	NA	NA	NA
587	42061	2	23	1	2	3	0.41	13662.138053	13798.105578	2	69	36.47	109.7	167.9	188	460	0.3	125.44	67.55	55.06	1488	81	107	0.1	31.89	3.78	31	293	2	1	2	2	2	2	2	2	1
588	42062	1	30	3	3	1	5	73223.970742	76423.006252	1	61	24.32	83.2	171.7	291	838	1.2	255.5	48.34	125.95	1961	321	1278	1.9	378.72	118.25	74.38	2834	1	1	2	2	2	2	2	2	2
589	42063	1	2	1	NA	NA	1.45	5707.755318	6023.586637	1	70	16.11	48.1	96.5	184	882	5.5	154.22	32.62	38.06	1044	162	966	8.2	155.51	50.19	48.39	1251	NA	NA	NA	2	NA	NA	NA	NA	NA
590	42064	2	48	4	4	5	1.71	30227.875571	32769.212518	2	67	31.02	101.2	162.6	186	784	3.2	379.04	111.07	53.9	2694	693	948	3	377.9	159.87	185.64	3609	2	2	1	2	2	2	2	2	2
591	42065	2	59	1	3	1	5	16965.190773	16765.477336	1	66	28.02	94	150.9	376	744	3.2	216.29	94.63	59.51	1976	NA	NA	NA	NA	NA	NA	NA	2	2	2	2	2	2	2	2	2
592	42066	2	38	3	4	1	0.99	31142.332297	32632.070023	1	74	25.36	80	156.6	605	1781	4.5	215.61	92.19	112.77	2108	422	1453	3.4	164.66	92.03	97.45	1848	2	1	2	2	2	2	2	2	2
593	42067	1	63	3	4	1	1	21471.929046	21203.710587	2	60	31.66	NA	172.5	189	763	9	191.1	64.71	74.94	1634	109	646	2.3	97.21	45.34	49.94	997	2	1	2	2	2	2	2	2	NA
594	42068	1	16	4	NA	NA	2.97	18273.498527	18359.009039	1	69	23.82	74.5	166.2	425	693	0.4	291.78	55.83	120.07	2159	308	1157	3.7	339.71	57.02	77.47	2178	1	NA	2	2	NA	NA	NA	NA	2
595	42069	2	36	3	4	1	0.91	30952.314357	30964.789205	1	59	24.39	80.4	162.1	592	1231	8.1	282.75	134.7	105.7	2668	324	707	2.3	269.8	35.06	39.75	1493	2	1	2	2	2	2	2	2	1
596	42070	1	7	1	NA	NA	1.16	7720.584187	7772.573091	1	70	15.49	55.7	118.1	NA	NA	NA	NA	NA	NA	NA	NA	NA	NA	NA	NA	NA	NA	NA	NA	NA	2	NA	NA	NA	NA	2
597	42071	2	44	3	3	1	1.99	80591.332426	80702.135415	1	67	27.06	94.3	173	291	888	2.1	255.72	119.6	70.69	2961	77	359	0.7	127.1	38.52	19.77	925	1	1	1	2	2	2	2	2	2
598	42072	1	19	4	NA	NA	0.4	18623.884488	18495.300656	2	70	25.26	86.8	179.4	141	612	0.9	257.63	104.76	88.45	2323	114	535	0.8	105.16	33.3	46.07	905	2	NA	2	2	NA	NA	NA	NA	2
599	42073	1	42	1	2	6	1.93	20643.621125	21287.539708	2	71	28.13	99.7	167.7	204	336	2.1	212.39	46	64.7	1487	387	838	0.6	299.27	83.33	96.69	2314	2	2	2	2	2	2	2	2	2
600	42074	1	77	3	5	1	NA	30052.773793	29506.019829	1	60	25.47	106.3	179	665	2171	17.1	360.66	119.62	178.56	3315	854	3367	29.8	585.19	128.91	203.26	4451	1	1	2	1	2	2	2	2	NA
601	42075	1	46	3	3	1	3.77	82011.623476	91163.602981	2	63	33.09	113.4	172.7	166	325	0.1	586.89	37.79	30.34	2726	359	784	0.8	535.9	137.96	80.3	3625	2	1	1	2	2	2	2	2	1
602	42076	2	6	1	NA	NA	1.1	10962.463255	11514.714368	1	66	17.36	56.9	118.8	236	500	2.9	202.33	25.12	63.69	1263	NA	NA	NA	NA	NA	NA	NA	NA	NA	NA	2	NA	NA	NA	NA	NA
603	42077	1	49	3	3	5	5	30352.328739	30346.555944	1	59	28.05	114.6	180.2	230	1706	9.2	288.19	83.95	88.96	2256	0	0	0	0	0	0	0	2	1	2	2	2	2	2	2	2
604	42078	2	11	4	NA	NA	0.53	9131.322595	9418.276972	1	74	16	60.1	150.4	359	1718	7.7	555.24	160.84	97.74	3962	NA	NA	NA	NA	NA	NA	NA	NA	NA	NA	2	NA	NA	NA	NA	NA
605	42079	1	80	3	5	1	3.65	20210.854368	20739.085984	1	65	20.71	91	175.8	142	693	3.6	138.27	54.61	40.68	1441	231	572	4.2	172.85	84.25	63.89	2133	2	1	1	2	1	1	1	2	NA
606	42080	1	16	3	NA	NA	0.87	24841.438571	25435.860252	1	61	NA	NA	NA	NA	NA	NA	NA	NA	NA	NA	NA	NA	NA	NA	NA	NA	NA	2	NA	2	2	NA	NA	NA	NA	NA
607	42081	1	39	3	4	5	2.27	75526.185479	78786.975315	2	71	19.48	82.1	176.8	286	1986	8.7	269.45	115.82	101.1	2513	312	1715	14.4	202.25	92.01	132.74	2150	1	1	2	2	2	2	2	2	2
608	42082	1	33	4	4	6	0.67	19669.852005	22459.883681	2	68	23.14	80.2	177	266	621	2.8	367.6	64.15	51.36	2217	NA	NA	NA	NA	NA	NA	NA	2	1	2	2	2	2	2	2	2
609	42083	1	34	4	3	4	1.47	22065.460784	23222.662684	1	68	30.86	97	167.9	358	932	2.4	268.01	86.58	85.14	2727	353	447	0.8	213.13	32.61	96.92	1867	2	1	2	2	2	2	2	2	2
610	42084	2	1	4	NA	NA	0.51	11593.552192	12518.024001	1	61	NA	NA	NA	246	1320	5.2	282.14	85.01	60.36	2102	156	500	1.1	206.83	113.05	45.08	1984	NA	NA	NA	2	NA	NA	NA	NA	NA
611	42085	2	57	3	2	3	0.43	30810.33824	32562.234593	2	71	17.85	70.6	165.7	146	483	1.1	301.13	122.83	36.2	2418	283	467	0.7	338.99	137.91	61.61	2737	1	1	2	2	2	2	2	2	2
612	42086	2	0	5	NA	NA	4.25	15230.979804	15731.497735	2	69	NA	NA	NA	NA	NA	NA	NA	NA	NA	NA	NA	NA	NA	NA	NA	NA	NA	NA	NA	NA	NA	NA	NA	NA	NA	NA
613	42087	2	32	4	5	5	3.37	28954.697638	31371.887336	2	67	48.34	132.8	171.4	305	444	2.1	111.13	116.72	106.63	1938	325	768	2.6	153.42	152.52	156.02	2601	2	2	1	2	2	2	2	2	2
614	42088	2	0	1	NA	NA	0.87	3712.196946	4113.103664	1	64	NA	NA	NA	114	406	4.9	124.82	26.1	26.89	834	192	656	7.7	141.71	48.32	58.16	1226	NA	NA	NA	NA	NA	NA	NA	NA	NA
615	42089	1	10	3	NA	NA	4.01	45336.95364	45957.38492	2	60	21.72	77.3	147.1	175	673	0.8	279.57	54.71	66.56	1852	205	1323	6.8	196.25	64.62	103.88	1773	NA	NA	NA	2	NA	NA	NA	NA	1
616	42090	2	0	3	NA	NA	0.83	9360.218046	9349.920481	1	67	NA	NA	NA	84	546	8.7	90.84	31.32	15.56	705	NA	NA	NA	NA	NA	NA	NA	NA	NA	NA	NA	NA	NA	NA	NA	NA
617	42091	1	22	3	3	1	3.18	82654.115623	83817.878964	2	62	21.14	74.5	172.1	250	969	8.1	396.92	101.2	86.69	2825	200	482	2.1	150.8	77.46	107.45	1734	1	2	2	2	2	2	2	2	2
618	42092	1	1	4	NA	NA	0.64	10531.762291	10463.433587	2	72	NA	NA	NA	NA	NA	NA	NA	NA	NA	NA	NA	NA	NA	NA	NA	NA	NA	NA	NA	NA	2	NA	NA	NA	NA	NA
619	42093	1	4	3	NA	NA	5	54625.286892	55503.545295	2	65	15.66	53.9	107.2	371	1916	12	280.36	46.77	74.63	1778	249	1564	10.6	269.65	92.42	98.35	2284	NA	NA	NA	2	NA	NA	NA	NA	NA
620	42094	2	55	4	2	3	0.77	20683.132766	20596.734439	1	65	31.09	101.5	152.6	100	194	0.1	192.32	36.73	40.18	1258	241	539	2.2	171.73	221.86	116.57	3144	2	2	1	2	2	2	2	2	NA
621	42095	2	3	2	NA	NA	1.29	13555.465949	14588.974982	1	71	15.09	48.1	97.7	164	1048	2.9	264.28	67.61	53.28	1851	NA	NA	NA	NA	NA	NA	NA	NA	NA	NA	2	NA	NA	NA	NA	NA
622	42096	1	35	5	5	1	3.3	77499.847246	79515.783969	2	67	28.66	93.4	165.4	350	746	2.9	331.28	80.78	79.29	2339	353	1087	0.9	347.07	97.47	116.76	2681	2	2	2	2	2	2	2	2	2
623	42097	1	13	1	NA	NA	1.14	9472.451946	9678.612674	1	70	18.43	68.7	176	413	2723	19.5	333.93	77.5	124.74	2429	288	1364	9.2	179.21	64.52	108.68	1720	2	NA	NA	2	NA	NA	NA	NA	2
624	42098	1	13	4	NA	NA	2.18	14792.554168	14988.629969	2	68	19.37	75	174.8	428	838	3.4	458.49	136.03	100.4	3408	527	1163	7.7	389.56	210.92	221.71	4320	2	NA	NA	2	NA	NA	NA	NA	1
625	42099	1	66	3	5	1	4.38	49593.472221	48520.707081	1	67	36.66	123.5	179.4	121	107	0	7.46	20.42	8.73	231	194	610	1.2	175.3	52.6	61.88	1425	2	1	1	2	2	2	2	2	2
626	42100	1	32	2	1	5	1.93	23923.858409	24316.353467	1	62	31.37	103	176.3	NA	NA	NA	NA	NA	NA	NA	NA	NA	NA	NA	NA	NA	NA	2	2	2	2	2	2	2	2	2
627	42101	1	15	5	NA	NA	4.14	57487.908628	58017.542913	2	73	24.98	85.8	173.5	511	1600	11.3	565.46	102.66	146.53	3745	191	845	5.1	198.8	47.63	93.53	1620	2	NA	NA	2	NA	NA	NA	NA	2
628	42102	2	58	4	2	1	2.43	25246.168325	27368.68005	2	67	33.63	108.5	161.4	102	565	6	208.37	26.68	23.76	1153	234	592	0.3	166.98	23.56	50.63	1064	2	2	2	2	2	2	2	2	2
629	42103	2	67	4	3	1	3.07	10371.465529	10286.899597	1	63	29.17	102.8	165.7	157	332	0.7	111.77	55.34	80.12	1252	181	261	0.9	127.52	59.9	99.18	1459	2	1	1	2	2	2	2	2	1
630	42104	2	71	3	4	2	2.14	27783.769688	27829.191613	2	69	29.04	100.5	160.5	159	255	0.8	81.99	16.58	45.83	764	320	410	1.5	151.17	65.34	67.56	1754	2	2	2	2	2	2	2	2	2
631	42105	1	13	3	NA	NA	3.79	52982.819584	54250.626059	1	61	15.88	63.2	151.4	974	785	4.5	392.84	160.26	92.28	3201	290	837	4.3	243.57	82.05	48.72	1830	1	NA	NA	2	NA	NA	NA	NA	2
632	42106	1	46	4	5	1	5	27601.388435	27624.627284	2	71	33.97	112.1	176.9	548	948	15.7	374.03	122.15	146.95	3062	550	2224	4	646.41	159.32	110.27	4206	2	2	2	2	2	2	2	2	2
633	42107	1	78	3	5	1	4.38	35880.507189	36849.62575	1	69	25.7	102.9	176.2	232	463	2	205.53	50.66	46.08	1410	278	685	2	248.85	51.33	55.13	1607	2	1	1	2	2	2	2	2	2
634	42108	2	44	3	3	1	0.79	25934.644516	25749.173688	2	62	34.99	105	152.8	350	1604	17.3	193.31	92.46	70.14	1861	223	738	6.8	221.83	80.79	48.08	1771	2	1	1	1	2	2	2	2	2
635	42109	2	29	5	4	1	3.57	84139.796093	84862.505573	2	62	19.96	74.4	169.6	319	722	8.6	217.72	63.43	68.24	1832	155	687	0.4	162.89	60.07	58.52	1522	2	2	2	2	2	2	2	2	2
636	42110	2	52	2	2	1	3.57	9170.422387	9062.468601	2	69	35.28	102.1	151.8	404	892	5.6	338.79	47.12	78.59	2039	344	1380	4.3	273.26	17.78	51.4	1411	2	2	2	2	2	2	2	2	2
637	42111	1	30	3	3	1	2.45	82071.281369	86203.978125	2	59	26.95	101.1	175.5	200	1062	0.5	396.1	104.52	86.01	2846	166	337	0.7	324.38	88.02	55.75	2264	1	1	2	2	2	2	2	2	2
638	42112	1	11	3	NA	NA	4.36	53177.68008	55350.899813	1	69	21.31	68	145.3	149	566	1.3	356.15	61.85	58.51	2183	301	1010	7.2	254.1	90.28	111.86	2241	NA	NA	NA	2	NA	NA	NA	NA	2
639	42113	2	0	4	NA	NA	2.91	6321.593553	6548.325646	1	70	NA	NA	NA	112	763	7.2	90.83	28.22	16.48	679	87	642	7.2	82.42	27.08	14.07	629	NA	NA	NA	NA	NA	NA	NA	NA	NA
640	42114	1	3	3	NA	NA	4.12	38014.308437	38104.769107	1	61	NA	NA	NA	118	767	4.7	185.91	40.71	34.76	1236	157	1205	4.1	177.09	83.42	68.6	1713	NA	NA	NA	2	NA	NA	NA	NA	NA
641	42115	1	0	3	NA	NA	2.33	18064.150155	19792.367179	1	69	NA	NA	NA	NA	NA	NA	NA	NA	NA	NA	NA	NA	NA	NA	NA	NA	NA	NA	NA	NA	NA	NA	NA	NA	NA	NA
642	42116	2	1	1	NA	NA	0.56	8005.97971	8616.37941	1	73	NA	NA	NA	157	1577	7.5	142.13	10.48	28.22	754	164	1195	7.4	178.98	16.47	36.27	978	NA	NA	NA	2	NA	NA	NA	NA	NA
643	42117	1	6	2	NA	NA	1.13	11738.505803	12911.981789	2	61	20.22	67.1	121.8	228	899	13.3	319.8	59.77	53.47	2024	177	841	13.9	153.21	37.19	55.47	1157	NA	NA	NA	2	NA	NA	NA	NA	2
644	42118	2	23	3	1	1	2.5	99365.092529	101592.26408	2	62	21.73	79.8	157.8	297	1297	4.1	269.33	121.81	80.22	2446	NA	NA	NA	NA	NA	NA	NA	2	2	2	2	2	2	2	2	2
645	42119	2	38	3	2	3	0.46	36501.161996	36515.87322	1	61	37.42	121.6	161	136	704	4.8	227.7	55.06	55.93	1628	157	269	0.9	180.83	41.64	56.6	1321	2	1	2	2	2	2	2	2	2
646	42120	1	72	5	5	2	5	7782.35425	7992.552615	1	62	23.57	92.2	173.3	515	1129	4.5	232.1	95.2	112.4	2182	282	207	1	175.9	54.27	128.13	1722	2	2	2	2	2	2	2	2	1
647	42121	2	16	3	NA	NA	2.18	55556.629679	55855.344254	1	60	32.73	107.2	162	395	1824	11.6	309.42	53.13	98.97	2056	113	757	5.5	87.48	17.03	30.2	622	2	NA	2	2	NA	NA	NA	NA	2
648	42122	2	0	3	NA	NA	5	17732.269839	18123.687848	1	60	NA	NA	NA	NA	NA	NA	NA	NA	NA	NA	NA	NA	NA	NA	NA	NA	NA	NA	NA	NA	NA	NA	NA	NA	NA	NA
649	42123	1	61	2	4	1	1.25	7590.589495	7733.840654	1	71	26.51	94.3	170.2	266	1145	6.7	166.26	27.63	40.32	1053	200	984	5.1	134.24	36.9	60.94	1083	2	2	1	2	2	2	2	2	2
650	42124	1	66	4	4	3	5	7338.014307	7433.242495	2	71	28.14	100.2	170.8	303	673	2.6	178.99	114.76	86.15	2271	437	2250	10	176.23	203.92	124.99	2966	1	1	1	1	2	2	2	2	NA
651	42125	1	80	4	1	1	2.36	11442.002381	12515.91336	2	67	31.14	108.2	175.4	112	494	4	193.39	58.47	35.15	1420	108	334	1.1	154.07	34.43	43.44	1103	2	2	1	2	2	2	1	2	NA
652	42126	1	50	3	4	1	5	79632.530766	87175.405044	1	63	31.38	108.4	176.9	464	1167	11.4	397.4	236.99	197.56	4790	NA	NA	NA	NA	NA	NA	NA	1	1	2	2	2	2	2	2	2
653	42127	2	60	2	2	1	1.26	5673.261858	6466.100039	1	60	28.77	106.4	163.6	306	1609	3.1	247.15	64.7	52.64	1741	438	1126	5.9	396.85	114.77	71.15	2839	2	2	1	2	2	2	2	2	2
654	42128	2	11	3	NA	NA	4.12	38023.14948	38344.183204	1	61	24.76	77	155.8	238	460	3.1	316.88	87.23	71.36	2314	446	1738	4.2	464.1	117.99	108.87	3262	NA	NA	NA	2	NA	NA	NA	NA	1
655	42129	2	11	3	NA	NA	1.09	14230.066429	14485.50122	2	66	14.24	59	139.7	121	376	4	160.39	46.74	41.28	1238	NA	NA	NA	NA	NA	NA	NA	NA	NA	NA	2	NA	NA	NA	NA	2
656	42130	2	41	3	3	1	5	79814.774172	80330.170581	2	62	23.33	85.3	172.1	405	755	3.9	282.8	88.75	137.64	2450	NA	NA	NA	NA	NA	NA	NA	2	2	2	2	2	2	2	2	NA
657	42131	1	28	3	3	4	1.06	39111.875453	38911.747817	2	62	22.11	75	172	262	304	0.8	366.44	63.71	59.65	2254	76	379	0	0	0	0	0	1	1	2	2	2	2	2	2	2
658	42132	2	37	3	5	3	1.08	84779.405292	87859.224417	2	72	45.48	121.2	157	270	1469	8.9	227.81	95.76	100.64	2161	222	476	0.5	350.96	64.35	66.73	2242	2	2	2	2	2	2	2	2	2
659	42133	2	63	1	4	1	5	5298.862801	5142.163856	1	73	31.03	99.4	153.7	362	1306	8.6	215.63	27.49	88.98	1448	NA	NA	NA	NA	NA	NA	NA	2	2	1	2	2	2	2	2	2
660	42134	2	27	1	3	1	1.31	17459.884408	18109.150784	1	64	22.74	70.4	141	212	882	10.3	278.67	66.86	75.98	1986	266	752	8.7	198.88	48.83	94.23	1578	1	2	2	2	2	2	2	2	2
661	42135	1	50	3	2	3	2.88	24672.29151	24717.403075	1	64	23.72	91.7	176.5	323	1141	2.3	287.37	166.35	131.61	3165	233	297	0.4	222.84	38.03	61.78	1477	1	1	1	1	2	2	2	2	2
662	42136	1	10	4	NA	NA	1.83	10943.594572	10716.5022	1	68	13.55	52.8	138	182	963	4.9	238.18	46.55	48.33	1524	NA	NA	NA	NA	NA	NA	NA	NA	NA	NA	2	NA	NA	NA	NA	2
663	42137	1	39	3	4	1	5	58940.898648	60555.332977	1	62	24.96	92.4	175.2	468	906	3.9	466	44.44	73.44	2608	NA	NA	NA	NA	NA	NA	NA	2	2	2	2	2	2	2	2	2
664	42138	2	19	4	NA	NA	0.33	15977.529292	16581.45871	1	59	30.05	96.8	160.5	171	726	3.2	138.04	27.44	43	957	271	1056	6	198.31	72.73	84.18	1738	2	NA	2	2	NA	NA	NA	NA	NA
665	42139	1	18	1	NA	NA	1.45	8564.589344	8705.484844	1	62	46.69	124.9	162.9	230	629	4.9	253.74	12.45	43	1261	84	403	4.8	109.54	39.96	56.54	1036	2	NA	2	2	NA	NA	NA	NA	2
666	42140	2	2	3	NA	NA	2.06	28598.604757	29100.405931	1	61	17.39	53.7	98.3	223	926	6.5	184.93	41	62.24	1318	78	314	3	79.52	55.49	17.19	858	NA	NA	NA	2	NA	NA	NA	NA	NA
667	42141	2	16	4	NA	NA	0.36	15518.211026	16049.573502	2	68	17.9	64.4	164.1	219	331	0.2	217.49	93.94	70.74	1961	154	545	0.4	225.93	43.76	69.96	1582	2	NA	2	2	NA	NA	NA	NA	2
668	42142	2	8	1	NA	NA	4.53	11461.949426	11231.836558	1	71	16.12	60.9	131.1	246	1293	6.2	236.73	63.34	74.88	1800	160	566	3.3	168.9	49.97	42.12	1289	NA	NA	NA	2	NA	NA	NA	NA	2
669	42143	2	53	3	2	1	4.64	96663.55644	96356.539027	2	63	28.82	90.3	155.4	523	455	1	324.27	254.34	45.36	3696	177	554	3.3	195.76	47.59	55.74	1416	2	1	2	2	2	2	2	2	2
670	42144	2	51	1	2	4	0.58	16008.821232	15820.366133	1	71	23.74	91	152.5	436	1263	9.7	407.27	127.34	81.33	3039	197	475	2.9	235.76	102.48	91.3	2238	1	1	2	2	2	2	2	2	2
671	42145	1	16	3	NA	NA	2.42	74196.535952	74880.106292	2	70	18.93	69.7	172.3	718	1326	0.3	720.45	161.73	85.48	4590	390	2077	7.1	580.2	98.66	121.38	3604	2	NA	2	2	NA	NA	NA	NA	2
672	42146	1	55	1	1	1	NA	7524.413892	9016.925377	1	70	24.4	89.9	171.9	446	664	2.6	427.93	75.61	78.14	2640	299	1310	1.6	292.27	80.07	88.49	2204	1	1	2	2	2	2	2	2	NA
673	42147	2	72	1	1	2	0.61	10626.058944	12749.523628	1	66	42.03	129.1	153.4	138	536	5.6	63.17	43.85	39.37	787	318	395	17.2	78.64	30.64	99.92	995	2	2	2	2	2	2	2	2	2
674	42148	1	3	2	NA	NA	4.25	11055.300324	0	1	68	NA	NA	NA	NA	NA	NA	NA	NA	NA	NA	NA	NA	NA	NA	NA	NA	NA	NA	NA	NA	2	NA	NA	NA	NA	NA
675	42149	2	2	3	NA	NA	4.97	27036.944532	0	1	63	NA	NA	NA	NA	NA	NA	NA	NA	NA	NA	NA	NA	NA	NA	NA	NA	NA	NA	NA	NA	2	NA	NA	NA	NA	NA
676	42150	2	12	3	NA	NA	3.11	71864.191132	76449.971168	1	61	16.45	66.9	150.4	220	933	3.2	298.74	73.54	62.6	2077	225	894	1.1	181.57	82.25	106.84	1906	2	NA	NA	2	NA	NA	NA	NA	2
677	42151	2	32	2	2	1	4.26	21046.929902	21381.642934	2	72	31.03	105.6	165.5	274	1029	7.5	400.54	86.93	87.75	2667	211	1459	2.6	255.93	74.57	93.25	2062	2	2	2	2	2	2	2	2	2
678	42152	2	49	4	2	4	1.51	25458.248274	25351.903162	2	68	32.06	110.4	169.5	318	1303	5.3	355.23	86.98	56.05	2415	NA	NA	NA	NA	NA	NA	NA	2	2	2	2	2	2	2	2	2
679	42153	1	11	4	NA	NA	0.3	8576.769532	8395.604755	1	74	17.61	61.8	146.3	291	1027	7.2	331.19	110.39	114.29	2760	218	593	2.1	288.55	78.63	63.87	2089	NA	NA	NA	2	NA	NA	NA	NA	2
680	42154	1	75	3	1	1	NA	32312.164344	33401.740994	2	59	25.31	97.9	176.1	83	446	0.7	99.17	36.46	31.75	843	120	629	1.3	156.5	50.99	60.69	1323	2	2	1	1	2	2	2	2	1
681	42155	1	0	1	NA	NA	1.41	4472.347319	4790.741272	2	70	NA	NA	NA	NA	NA	NA	NA	NA	NA	NA	NA	NA	NA	NA	NA	NA	NA	NA	NA	NA	NA	NA	NA	NA	NA	NA
682	42156	1	6	1	NA	NA	0.68	11059.140259	11611.970008	2	67	15.47	55	117.6	116	637	2.5	182.44	38.24	21.88	1136	202	1178	3.8	201.71	67.7	70.1	1675	NA	NA	NA	2	NA	NA	NA	NA	1
683	42157	2	67	3	5	2	5	59522.803907	61219.800211	1	61	28.42	98.3	159.4	326	1047	7	273.82	86.69	92.16	2197	280	679	4	275.4	44.27	59.82	1678	2	2	2	2	2	2	2	2	2
684	42158	2	9	4	NA	NA	1.37	13828.728872	0	2	65	NA	NA	NA	NA	NA	NA	NA	NA	NA	NA	NA	NA	NA	NA	NA	NA	NA	NA	NA	NA	2	NA	NA	NA	NA	NA
685	42159	2	43	3	5	1	5	107369.693862	108063.023578	2	61	24.19	86.5	166.8	275	1008	0.6	92.64	107.62	76.27	1601	389	710	3.5	165.78	63.99	85.61	1524	2	2	2	2	2	2	2	2	2
686	42160	2	43	1	1	3	0.03	17511.172328	17305.031621	2	72	30.47	98.3	154.9	170	518	1.8	74.48	82.14	74.78	1347	408	1029	4.8	309.41	49.83	79.79	1973	2	2	2	2	2	2	2	2	2
687	42161	1	72	3	3	3	0.81	11750.36289	11914.619799	2	59	28.9	111.2	173	217	701	6.8	99.53	62.41	67.62	1220	264	784	4.9	224.21	50.83	52.95	1524	1	2	2	2	2	2	2	2	1
688	42162	2	2	1	NA	NA	1.13	7483.863849	7758.435048	2	67	15.87	45.5	90.5	157	909	8.5	137.43	37.67	32.71	1010	244	1298	10.6	245.14	39.68	50.5	1515	NA	NA	NA	2	NA	NA	NA	NA	NA
689	42163	1	24	2	3	6	1.34	40146.471373	41391.639182	2	61	43.36	131.1	175	NA	NA	NA	NA	NA	NA	NA	NA	NA	NA	NA	NA	NA	NA	1	1	2	2	2	2	2	2	2
690	42164	1	60	1	4	3	1.18	6421.422141	6603.727365	1	60	29.11	99.8	159	166	1018	10.4	266.41	46.98	51.21	1668	247	1607	12.6	321.31	72.55	82.62	2256	1	1	2	2	2	2	2	2	2
691	42165	1	67	4	1	6	0.71	7750.960967	8156.464418	1	59	36.16	119.5	166.8	97	1007	0.2	75.55	21.08	39.31	641	427	1213	11.8	267.8	100.47	152.91	2555	1	1	1	2	2	2	2	2	NA
692	42166	1	22	4	4	5	3.32	23161.640181	23234.99589	1	68	24.89	88.1	177.7	385	1435	7.3	386.96	172.83	122.72	3589	255	865	5	243.61	134.65	72.96	2458	2	2	2	2	2	2	2	2	2
693	42167	2	80	3	3	3	2.84	31087.786588	39874.080798	1	60	NA	NA	NA	162	370	6	172.39	43.7	36.89	1211	313	746	12.4	208.83	59.06	66.19	1599	2	1	1	2	2	2	2	2	NA
694	42168	2	23	2	3	5	0	17504.291308	17678.496484	2	68	18.58	73.6	163.9	144	561	2.3	189.32	80.08	74.32	1755	234	449	0.8	336.6	60.31	52.36	2061	1	1	2	2	2	2	2	2	2
695	42169	1	7	3	NA	NA	1.06	21064.220576	21352.482144	2	62	20.15	68.5	126.4	202	984	9.6	130.62	111.64	82.21	1836	354	720	6	214.25	125.34	72.93	2198	NA	NA	NA	2	NA	NA	NA	NA	2
696	42170	1	79	3	2	1	1.2	30137.047977	32585.057678	2	63	28.96	112.1	170.3	309	1008	4.7	231.81	105.12	124.62	2356	280	1245	4.7	459.96	130.27	120.84	3462	2	2	2	2	2	2	1	2	2
697	42171	1	41	2	3	1	2.36	21123.015117	22653.317137	2	72	37.71	119	165.9	NA	NA	NA	NA	NA	NA	NA	NA	NA	NA	NA	NA	NA	NA	1	2	2	2	2	2	2	2	2
698	42172	2	71	4	3	2	3.65	14035.487374	14178.304322	2	67	34.31	110.3	152.6	196	509	0.6	131.31	38.4	43.73	1021	224	740	0.4	133.82	45.53	41.7	1074	2	2	1	1	2	2	2	2	2
699	42173	1	50	5	5	1	5	101584.686973	103594.939214	2	66	27.14	101.5	184.3	295	838	5.4	309.23	121.55	85.69	2811	289	550	3.3	241.53	35.4	57.42	1469	2	2	2	2	2	2	2	2	2
700	42174	2	11	4	NA	NA	0.67	10491.349122	11217.661594	1	72	19.48	63.2	153	261	342	0.1	159.95	56.66	71.21	1440	50	207	2.1	87.72	2.4	10.37	416	NA	NA	NA	2	NA	NA	NA	NA	2
701	42175	2	31	3	4	1	5	72658.445885	72687.729738	1	61	20.3	74.1	165.2	219	534	2	263.57	73.82	55.7	1973	217	511	2.2	348.45	72.75	75.71	2329	2	1	2	2	2	2	2	2	2
702	42176	2	11	4	NA	NA	0.95	10194.026439	10514.376584	2	64	18.09	63	145.7	375	1301	8.2	508.27	153.06	132.35	3935	NA	NA	NA	NA	NA	NA	NA	NA	NA	NA	2	NA	NA	NA	NA	2
703	42177	2	34	1	4	1	3.69	21046.929902	21381.642934	2	72	34.85	107.5	158	368	774	4.1	313.65	62.08	89.69	2397	105	312	1.4	77.96	39.99	40.86	836	2	2	2	2	2	2	2	2	2
704	42178	2	6	3	NA	NA	2.02	33647.663895	33931.754902	2	63	15.11	56.1	123.9	180	737	1	250.93	73.47	65.22	1898	257	1212	4.9	530.54	97.66	74.12	3235	NA	NA	NA	2	NA	NA	NA	NA	2
705	42179	1	30	3	4	1	1.26	23077.546253	24085.766501	1	61	41.67	131	175.2	179	666	4.6	76.01	17.27	33.27	594	419	1017	8.9	260.49	56.54	86.6	1911	2	1	1	2	2	2	2	2	2
706	42180	1	74	3	3	1	3.57	36585.866683	36072.809279	2	61	37.21	123.2	164.5	204	367	0.5	317.04	57.31	36.19	1899	82	214	1.6	76.45	34.51	43.09	804	2	2	2	1	2	2	2	2	2
707	42181	1	80	3	1	1	NA	20665.536574	21841.983645	2	62	25.47	104.4	174.9	376	2208	10.7	339.71	49.64	60.31	2000	332	1567	4.4	376.32	79.84	115.37	2651	2	2	2	2	2	1	2	2	NA
708	42182	1	4	5	NA	NA	2.07	33981.386849	33844.475343	1	63	13.59	43	103.3	224	645	4.5	213.63	75.52	38.32	1669	130	779	3.6	127.82	17.04	20.99	739	NA	NA	NA	2	NA	NA	NA	NA	NA
709	42183	2	41	3	3	5	4.38	82023.230723	81436.644062	1	63	26.91	100.2	169.8	273	680	1.1	67.59	39.78	28.16	707	335	768	1.8	132.54	75.86	51.65	1344	2	1	2	2	2	2	2	2	2
710	42184	1	2	4	NA	NA	2.18	7482.442936	7583.975028	2	68	16.84	48	91.5	326	1732	9.8	287.93	85.27	89.09	2254	NA	NA	NA	NA	NA	NA	NA	NA	NA	NA	2	NA	NA	NA	NA	NA
711	42185	1	57	3	4	5	1.96	21955.532388	21995.676549	1	63	29.78	114.6	176.8	321	571	18.4	339.63	88.84	89.31	2462	373	595	2.2	374.96	63.92	79.99	2344	1	1	2	2	2	2	2	2	2
712	42186	2	7	4	NA	NA	0.51	8915.993918	8893.813683	1	61	15.68	56.3	125	346	804	5.5	341.31	115.47	110.89	2808	152	570	1.3	128.36	60.97	45.91	1234	NA	NA	NA	2	NA	NA	NA	NA	2
713	42187	2	52	4	3	2	1.96	20877.42148	22224.40517	1	64	24.33	89.5	169	201	564	1.5	260.86	79.35	50.61	1933	NA	NA	NA	NA	NA	NA	NA	2	1	2	2	2	2	2	2	2
714	42188	2	4	3	NA	NA	1.65	15140.821018	17631.915211	2	61	15.38	49.3	103.9	115	1078	3.1	170.32	60.49	49.81	1419	85	526	1.4	124.95	59.05	42.59	1205	NA	NA	NA	2	NA	NA	NA	NA	NA
715	42189	1	50	1	1	1	1.41	13495.320813	14278.120464	1	69	25.76	93.1	160.2	480	842	3.1	282.58	55.78	112.79	2058	176	208	0.6	164.74	49.18	48.08	1286	2	2	2	2	2	2	2	2	2
716	42190	1	80	3	3	1	1.31	13015.217714	13589.547634	2	59	28.6	112.1	172.1	437	523	0.5	167.06	137.26	112.1	2303	271	596	1.2	214.11	82.53	57.56	1784	1	2	1	1	2	2	2	2	NA
717	42191	1	3	5	NA	NA	0.4	10877.746468	11464.891972	2	71	16.73	51.2	97.5	312	1649	9.2	151.27	92.51	95.37	1782	301	1446	13	226.23	143.54	143.6	2782	NA	NA	NA	2	NA	NA	NA	NA	NA
718	42192	2	16	4	NA	NA	3.41	19557.449368	19709.058066	2	61	41.4	106	158.5	57	331	1.1	44.54	50.11	26.32	737	52	88	0.5	21.08	8.7	15.41	227	2	NA	2	2	NA	NA	NA	NA	2
719	42193	1	61	3	4	1	5	61587.529005	60255.318308	2	60	37.8	129.6	172.6	168	712	2	142.46	66.92	38.02	1350	271	719	2.7	198.87	96.95	93.79	2046	2	1	1	2	2	2	2	2	2
720	42194	2	6	4	NA	NA	0.41	10210.630657	10185.229766	1	59	18.94	59.2	120.7	108	267	1	185.77	111.31	46.24	1911	125	611	3.1	185.23	46.56	25.31	1229	NA	NA	NA	2	NA	NA	NA	NA	NA
721	42195	1	4	1	NA	NA	NA	9742.18415	9877.98433	2	64	16.3	48	97.2	192	946	5.7	194.86	44.37	65.11	1437	107	733	5.7	125.83	20.83	22.57	770	NA	NA	NA	2	NA	NA	NA	NA	NA
722	42196	2	9	1	NA	NA	2.22	9613.113123	9420.11794	2	71	22.58	78	134.6	225	977	6.8	227.38	64.93	76.82	1785	174	626	5.3	167.11	37.67	56.18	1242	NA	NA	NA	2	NA	NA	NA	NA	2
723	42197	1	65	1	4	1	2.19	8017.063535	8168.3632	1	71	28.47	99	167.1	256	1309	6.7	271.61	60.66	60.85	1858	338	701	5.3	273.62	63.78	73.66	1917	1	2	1	2	2	1	2	2	2
724	42198	2	26	1	4	1	2.28	25876.282389	26839.741667	1	66	37.94	107.9	161.2	404	1858	13.1	589.97	114.38	116.76	3787	285	1412	13.9	291.7	75.52	81.12	2145	2	2	2	2	2	2	2	2	2
725	42199	2	20	3	4	5	0.24	96555.334784	100881.764104	2	67	19.08	72.2	166.5	264	1028	3	200.82	58.94	61.77	1567	260	607	1	240.87	65.89	68.85	1821	2	2	2	2	2	2	2	2	2
726	42200	1	65	3	3	1	1.71	61587.529005	61442.886787	1	64	33.45	112.5	168	226	869	3.4	134.65	79.56	66.94	1502	141	243	0.3	95.31	35.27	35.56	831	2	2	2	1	2	2	2	2	2
727	42201	1	34	5	5	1	NA	78136.740457	80169.244134	2	72	NA	NA	NA	734	891	2.2	564.63	128.76	145.44	3930	NA	NA	NA	NA	NA	NA	NA	2	2	2	2	2	2	2	2	NA
728	42202	2	30	3	5	1	5	93436.587321	99104.022018	1	69	19.39	67.6	168.9	415	788	4.8	326.06	72.41	94.64	2594	216	1230	3.7	153.78	88.7	71.91	1718	2	2	2	2	2	2	2	2	2
729	42203	2	11	3	NA	NA	0.73	26964.221273	28940.679469	1	69	18.17	61.4	143.1	224	574	0.8	335.41	70.44	68.82	2205	NA	NA	NA	NA	NA	NA	NA	NA	NA	NA	2	NA	NA	NA	NA	2
730	42204	2	17	1	NA	NA	5	7715.778057	7747.707738	2	70	26.11	80.5	165.7	149	518	1.3	118.87	38.63	57.82	1052	269	941	1.8	77.73	60.01	95.52	1214	2	NA	2	2	NA	NA	NA	NA	2
731	42205	1	13	4	NA	NA	2.42	15653.336421	15955.900436	1	67	16.19	59.7	140.8	123	529	0.4	198.12	50.75	78.55	1567	142	759	1	216.43	69.31	59.13	1706	2	NA	NA	2	NA	NA	NA	NA	2
732	42206	2	56	1	4	1	1.24	15324.080621	15828.073749	1	66	31.78	100	148.3	188	319	0.1	123.52	24.96	41.12	870	NA	NA	NA	NA	NA	NA	NA	2	1	2	1	2	2	2	2	NA
733	42207	2	5	3	NA	NA	5	48618.1153	55216.55592	2	68	15.57	51	113.9	184	1535	1.1	130.2	85.26	71.66	1543	161	801	0.6	107.66	48.55	46.46	1031	NA	NA	NA	2	NA	NA	NA	NA	NA
734	42208	2	14	1	NA	NA	NA	10030.511474	10219.225649	2	70	40.36	118.7	155.5	146	415	0.2	226.43	34.53	35.35	1340	177	723	4.1	119.87	39.69	65.31	1101	2	NA	NA	2	NA	NA	NA	NA	2
735	42209	2	17	3	NA	NA	5	55556.629679	55855.344254	1	60	24.9	84	172.5	213	1171	6.6	369.68	65.38	40.8	2162	624	3849	36.4	370.83	128	251.49	3666	2	NA	2	2	NA	NA	NA	NA	1
736	42210	2	25	3	2	6	0.23	61164.932057	65603.446837	1	61	31.47	100.2	162.3	55	170	0.1	117.98	10.69	21.36	645	95	240	0.6	281.7	39.78	38.15	1594	2	1	2	2	2	2	2	2	2
737	42211	2	61	3	5	1	3.65	55604.39463	56250.232171	1	67	25.57	90.1	162.1	212	732	4.7	125.14	47.26	42.99	1379	268	820	4.4	191.77	65.17	59.37	1894	2	1	2	2	2	2	2	2	1
738	42212	1	50	3	4	1	5	83459.201226	83611.800559	2	63	32.02	104.3	171.7	150	813	5.3	147.57	83	51.86	1552	625	1094	3.5	289.14	197.15	108.56	3222	2	2	1	2	2	2	2	2	2
739	42213	2	15	3	NA	NA	5	50633.829775	51289.662394	1	70	16.38	61.7	160.5	165	684	0.3	321.28	54.56	54.82	1979	354	897	3.8	495.63	68.52	62.89	2832	2	NA	NA	2	NA	NA	NA	NA	1
740	42214	2	16	3	NA	NA	4.29	69063.615143	70762.823353	2	66	20.98	71.4	155.9	353	778	2.3	261.67	78.08	65.99	1978	215	1007	3.8	191.36	79.77	76.5	1784	2	NA	2	2	NA	NA	NA	NA	2
741	42215	1	77	2	2	1	0.18	6468.351302	7360.980165	1	62	30.89	110	164.6	241	508	6.8	211.07	61.95	58.26	1643	222	837	1.4	256.55	75.73	79.88	2004	2	1	2	2	2	2	2	2	1
742	42216	2	2	3	NA	NA	2.5	39999.143025	46580.135746	2	62	16.44	46.7	89.6	93	236	0.6	92	65.12	16.81	996	81	573	2.4	78.46	35.77	28.96	750	NA	NA	NA	2	NA	NA	NA	NA	NA
743	42217	2	80	3	3	2	3.37	35071.685551	42737.853928	2	67	26.5	NA	156.5	NA	NA	NA	NA	NA	NA	NA	NA	NA	NA	NA	NA	NA	NA	2	2	1	2	2	2	2	2	NA
744	42218	1	6	2	NA	NA	4.64	9668.623982	9619.575033	2	72	16.15	56.9	115.9	224	735	6.9	312.22	75.75	46.4	2085	140	220	0	215.64	27.28	23.19	1184	NA	NA	NA	2	NA	NA	NA	NA	2
745	42219	2	18	3	NA	NA	3.77	67136.73359	67026.704044	2	63	NA	NA	NA	NA	NA	NA	NA	NA	NA	NA	NA	NA	NA	NA	NA	NA	NA	2	NA	2	2	NA	NA	NA	NA	NA
746	42220	1	69	3	4	1	1.61	52939.841053	60831.929455	1	60	28.57	108.7	172.9	215	550	0.5	157.38	59.22	57.12	1300	368	1653	6.8	320.14	93.65	108.19	2646	2	1	1	1	2	2	2	2	2
747	42221	1	4	3	NA	NA	0.99	9134.013599	9321.355125	1	74	15.79	51.9	101.3	NA	NA	NA	NA	NA	NA	NA	NA	NA	NA	NA	NA	NA	NA	NA	NA	NA	2	NA	NA	NA	NA	NA
748	42222	2	10	5	NA	NA	1.09	9636.12158	9702.769848	2	62	17.31	61	143.6	292	1024	3.8	475.61	104.46	79.86	3127	153	405	1.1	215.29	69.72	62.98	1736	NA	NA	NA	2	NA	NA	NA	NA	NA
749	42223	1	2	4	NA	NA	2.54	8295.252321	9117.465897	1	59	18.08	51.2	86.1	224	1277	10.5	212.85	55.79	70.02	1622	152	661	5.1	181.37	32.75	42.49	1178	NA	NA	NA	2	NA	NA	NA	NA	NA
750	42224	1	23	3	4	5	0.58	81172.524673	82204.97324	2	68	25.38	83.2	177.1	207	987	7.7	111.47	44.17	117.41	1342	134	577	0.9	150.23	31.3	63.27	1125	2	2	2	2	2	2	2	2	2
751	42225	1	0	1	NA	NA	1.92	3758.100593	3728.117429	1	65	NA	NA	NA	127	676	10.5	145.42	39.87	20.18	1017	106	461	6	107.25	27.07	27.08	778	NA	NA	NA	NA	NA	NA	NA	NA	NA
752	42226	2	0	3	NA	NA	2.02	21937.531002	22639.862685	2	70	NA	NA	NA	83	567	8.7	90.17	29.54	20.2	701	101	823	13	118.16	43.74	24.46	972	NA	NA	NA	NA	NA	NA	NA	NA	NA
753	42227	1	12	3	NA	NA	5	58249.418186	58480.37306	2	62	21.14	76.2	168.2	286	1141	7	350.79	64.55	88.47	2304	287	943	3.3	346.49	53.4	85.11	2173	2	NA	NA	2	NA	NA	NA	NA	1
754	42228	1	5	3	NA	NA	5	68604.716846	69707.734743	2	65	15.89	53.6	110.2	191	1040	5.9	229.8	66.72	66.17	1771	NA	NA	NA	NA	NA	NA	NA	NA	NA	NA	2	NA	NA	NA	NA	NA
755	42229	1	25	4	3	5	3.3	29481.158962	29860.076887	2	67	22.9	75	174.7	242	492	1	250.11	115.14	79.98	2348	NA	NA	NA	NA	NA	NA	NA	1	2	2	2	2	2	2	2	1
756	42230	2	5	2	NA	NA	0.95	11919.123865	12607.238835	1	69	14.95	47.7	108.2	154	749	4.2	218.83	60.68	46.09	1589	128	574	5	237.22	35.28	48.24	1439	NA	NA	NA	2	NA	NA	NA	NA	NA
757	42231	1	0	4	NA	NA	1.42	8646.643026	9886.794279	2	68	NA	NA	NA	191	1606	15.9	155.35	48.24	55.01	1271	178	1505	13.9	136.92	30.68	50.59	1020	NA	NA	NA	NA	NA	NA	NA	NA	NA
758	42232	2	61	2	4	1	1.36	4661.459759	5069.118834	1	62	31.77	99.5	158	123	371	4.3	75.58	23.37	54.95	728	104	579	2.3	73.42	27.45	37.27	682	2	2	2	2	2	2	2	2	1
759	42233	1	52	2	1	5	3.23	11086.858505	0	1	73	NA	NA	NA	NA	NA	NA	NA	NA	NA	NA	NA	NA	NA	NA	NA	NA	NA	2	2	2	2	2	2	2	2	NA
760	42234	1	56	3	5	1	5	89799.910335	93154.65019	1	61	NA	NA	NA	NA	NA	NA	NA	NA	NA	NA	NA	NA	NA	NA	NA	NA	NA	2	2	1	2	2	2	2	2	NA
761	42235	2	4	2	NA	NA	1.47	14495.699099	15600.894304	2	72	15.72	50.5	101.5	260	1203	10.7	327.21	41.5	59.86	1870	NA	NA	NA	NA	NA	NA	NA	NA	NA	NA	2	NA	NA	NA	NA	NA
762	42236	1	6	3	NA	NA	3.77	52682.123995	59967.304458	2	61	15.96	58.8	124.9	124	251	3.6	212.57	132.52	72.86	2313	212	995	8.9	308.37	59.27	64.01	2010	NA	NA	NA	2	NA	NA	NA	NA	2
763	42237	1	63	5	5	1	2.92	55319.990702	54933.708888	1	68	23.77	93.5	172.7	231	786	5.7	81.29	23.5	48.8	736	405	683	0.1	357.59	54.87	57.39	2114	2	2	2	2	2	2	2	2	NA
764	42238	1	30	3	4	1	3.52	87328.585991	89720.579842	2	61	22.78	81.2	170.2	348	1422	6.1	353.97	176.86	129.15	3486	303	2113	7	312.74	133.39	131.6	2981	2	2	2	1	2	2	2	2	2
765	42239	1	58	3	5	1	5	121613.601864	121835.963859	2	61	31.55	100.7	162.5	293	748	0.5	203.55	55.36	85.86	1649	214	541	4.1	156.75	51.38	84.48	1422	2	2	2	2	2	2	2	2	2
766	42240	2	46	3	5	1	5	82023.230723	85297.903679	1	63	29.06	98.4	156.1	NA	NA	NA	NA	NA	NA	NA	NA	NA	NA	NA	NA	NA	NA	2	2	2	2	2	2	2	2	2
767	42241	1	0	1	NA	NA	1.08	5188.336762	5555.084729	2	66	NA	NA	NA	48	528	9.6	67.04	35.36	13.36	640	15	165	3	20.95	11.05	4.17	200	NA	NA	NA	NA	NA	NA	NA	NA	NA
768	42242	1	0	1	NA	NA	1.41	6142.298864	6093.293908	2	65	NA	NA	NA	93	687	10.7	84.64	58.7	44.88	1046	NA	NA	NA	NA	NA	NA	NA	NA	NA	NA	NA	NA	NA	NA	NA	NA
769	42243	1	11	2	NA	NA	3.11	6342.48498	6212.855536	1	62	15.57	59	144.9	192	698	4.9	215.35	76.38	64.95	1800	NA	NA	NA	NA	NA	NA	NA	NA	NA	NA	2	NA	NA	NA	NA	2
770	42244	1	40	2	3	1	2.04	16110.353949	16682.167262	1	62	25.05	88.7	160.2	471	3833	7.3	379.63	159.94	230.07	4030	252	402	0.3	335.65	43	68.93	1948	1	2	2	2	2	2	2	2	2
771	42245	2	17	2	NA	NA	3.11	8659.797388	8695.63364	1	62	32.87	102	159	249	1972	8.4	292.27	17.96	30.92	1409	NA	NA	NA	NA	NA	NA	NA	2	NA	2	2	NA	NA	NA	NA	2
772	42246	2	36	1	1	1	0.96	24972.780565	25049.774982	2	61	35.39	112.2	154.7	160	634	2.4	117.4	21.22	38.92	805	176	599	4.7	237.5	35.3	49.92	1441	2	2	2	2	2	2	2	2	2
773	42247	2	6	3	NA	NA	1.93	47817.402924	48694.218697	2	66	17.04	57	119.9	99	734	2.5	133.22	30.69	33.48	940	167	1012	5.5	77.37	75.55	87.77	1346	NA	NA	NA	2	NA	NA	NA	NA	2
774	42248	2	27	3	5	1	5	89818.299425	90589.783782	1	59	30.33	102.7	162.3	264	1321	4.4	270.79	109.67	94.38	2432	223	942	4	204.61	105.06	56.97	1976	2	2	2	2	2	2	2	2	2
775	42249	1	35	4	4	1	2.04	8861.832836	9237.394401	2	70	26.56	95	175.8	599	418	2.3	222.23	77.32	42.06	1885	307	593	4.7	331.28	46.8	78.19	2091	2	2	2	2	2	2	2	2	NA
776	42250	1	16	1	NA	NA	3.52	15316.20086	15649.54635	1	71	15.31	63	165.8	295	1116	5.3	242.13	86.34	149.45	2353	137	135	1	154.44	37.28	52.81	1162	2	NA	2	2	NA	NA	NA	NA	1
777	42251	1	43	1	1	1	NA	18072.489182	18399.155619	2	72	27.23	95.5	171.3	453	1550	6.4	382.71	246.39	137.27	4879	481	795	5	374.86	135.18	184.78	3413	2	2	2	2	2	2	2	2	2
778	42252	2	21	4	4	5	1.16	25807.558292	26296.905646	1	59	32.06	108.5	166.8	274	662	5.3	345.69	102.53	58.87	2499	163	821	3.1	333.02	66.4	78.99	2221	2	1	2	2	2	2	2	2	2
779	42253	2	1	2	NA	NA	1.34	11224.02966	12721.744454	2	61	NA	NA	NA	143	903	4.3	191.17	37.96	49.42	1281	220	1090	7.9	251.36	44.12	43.4	1539	NA	NA	NA	2	NA	NA	NA	NA	NA
780	42254	2	2	1	NA	NA	1.89	7555.595894	0	2	74	NA	NA	NA	NA	NA	NA	NA	NA	NA	NA	NA	NA	NA	NA	NA	NA	NA	NA	NA	NA	2	NA	NA	NA	NA	NA
781	42255	1	68	3	3	3	1	16338.94193	15985.511397	1	61	25.03	96.7	164.1	317	513	0.8	265.53	77.22	94.93	2105	389	782	3.3	287.33	113.33	79.78	2443	2	1	2	2	2	2	2	2	2
782	42256	2	0	3	NA	NA	NA	22390.167212	25596.179679	2	61	NA	NA	NA	NA	NA	NA	NA	NA	NA	NA	NA	NA	NA	NA	NA	NA	NA	NA	NA	NA	NA	NA	NA	NA	NA	NA
783	42257	1	19	1	NA	NA	1.45	8564.589344	8650.094197	1	62	42.65	128.5	164.7	134	368	0.4	175.76	41.54	56.93	1309	247	715	3.7	325.2	64.94	89.59	2223	2	NA	2	2	NA	NA	NA	NA	2
784	42258	2	2	4	NA	NA	0.99	9739.006873	10341.639126	1	64	18.98	55.4	98.2	102	294	0.3	185.37	44.77	20.51	1203	191	952	3.8	214.25	84.56	81.84	1933	NA	NA	NA	2	NA	NA	NA	NA	NA
785	42259	2	80	1	1	2	2.1	9121.612069	0	1	71	NA	NA	NA	NA	NA	NA	NA	NA	NA	NA	NA	NA	NA	NA	NA	NA	NA	2	2	2	2	2	2	2	2	NA
786	42260	1	59	3	1	1	NA	28621.40776	28673.74001	2	60	31.96	109.4	180.9	184	583	0.2	140.38	33.4	38.01	1007	272	531	0.7	85.85	19.5	39.62	677	2	1	1	2	1	1	1	1	2
787	42261	1	2	3	NA	NA	2.42	36176.055114	36262.141389	2	63	17.73	51.1	95.6	NA	NA	NA	NA	NA	NA	NA	NA	NA	NA	NA	NA	NA	NA	NA	NA	NA	2	NA	NA	NA	NA	NA
788	42262	1	50	3	3	1	5	121613.601864	124186.84371	2	61	29.78	108.8	180.1	297	1267	6.2	305.4	102.74	108.69	2569	334	870	1.1	315.56	104.47	79.01	2568	1	2	2	2	2	2	2	2	2
789	42263	2	50	3	4	6	5	109492.649683	112034.114674	2	63	42.86	131.2	166.9	295	548	1.2	633.36	136.89	82.1	3990	NA	NA	NA	NA	NA	NA	NA	2	2	2	2	2	2	2	2	2
790	42264	2	10	4	NA	NA	0.29	11667.314251	11638.289582	1	61	16.63	60.6	141.3	228	923	2.2	382.22	115.48	81.68	2873	277	1131	5.9	252.63	87.14	83.31	2099	NA	NA	NA	2	NA	NA	NA	NA	2
791	42265	1	60	2	3	1	5	7130.271363	8106.386671	2	70	31.22	108.3	173.8	297	616	1.6	187.43	78.67	49.63	1645	502	2288	22.4	368.58	111.14	158.36	3100	2	1	2	2	2	2	2	2	2
792	42266	2	3	4	NA	NA	2.54	13966.322869	13987.372603	1	59	16.79	49.5	93.9	227	1486	12.2	207.11	47.5	62.32	1492	172	785	6.9	166.96	45.74	56.65	1296	NA	NA	NA	2	NA	NA	NA	NA	NA
793	42267	1	19	3	NA	NA	1.62	51781.215601	51655.748302	1	61	24.8	89.8	185.9	308	1195	20	271.95	97.35	140.06	2491	364	1108	15.9	298.89	68.86	144.48	2624	1	NA	2	2	NA	NA	NA	NA	2
794	42268	1	31	3	3	1	1.41	20542.04562	20951.541252	2	64	28.67	100	173.8	315	812	3.3	185.55	69.31	89.46	2003	326	1144	1	276.51	93.15	80.83	2361	1	1	2	2	2	2	2	2	2
795	42269	2	69	2	1	2	2.43	5140.677281	5790.109961	1	65	27.88	102.3	156.4	308	978	7.5	270.66	49.37	55.87	1720	242	776	4.3	186.77	39.12	56.03	1312	2	2	1	1	2	2	2	2	2
796	42270	1	0	2	NA	NA	4.08	3648.092644	3686.391059	1	62	NA	NA	NA	275	1286	15.1	270.57	63.15	65.19	1899	NA	NA	NA	NA	NA	NA	NA	NA	NA	NA	NA	NA	NA	NA	NA	NA
797	42271	1	4	4	NA	NA	0.73	10685.756501	11674.716969	1	65	15.24	48.4	117.1	197	628	6.4	272.67	103.45	76.06	2292	268	910	6.9	383.73	93.06	91.03	2719	NA	NA	NA	2	NA	NA	NA	NA	NA
798	42272	1	8	4	NA	NA	1.21	11298.38726	10956.441029	1	61	22.82	78.6	136.8	183	566	4.3	188.42	79.37	56.79	1692	242	1081	4.5	208.95	65.05	65.64	1670	NA	NA	NA	2	NA	NA	NA	NA	2
799	42273	1	37	5	4	5	0.57	15823.940122	16308.961169	2	69	20.79	81.1	178.7	296	685	1.9	303.13	97.72	56	2271	642	5108	16	1208.22	317.57	217.42	9608	2	1	2	2	2	2	2	2	2
800	42274	2	22	2	4	5	1.73	15098.167496	16735.181312	2	69	24.16	73.5	156.4	355	1014	5.2	294.03	71.73	69.52	2105	228	669	2.5	193.42	31.47	38.54	1197	2	1	2	2	2	2	2	2	2
801	42275	2	63	2	5	5	1.02	10637.892157	10477.870776	1	72	25.41	98.5	168.2	252	567	0.6	187.03	90.32	67.5	1810	323	947	3.4	315.87	101.52	95.5	2529	2	2	1	2	2	2	2	2	2
802	42276	2	67	3	2	2	1.06	26751.47529	27547.917468	2	72	27.76	95.7	146.4	NA	NA	NA	NA	NA	NA	NA	NA	NA	NA	NA	NA	NA	NA	2	2	2	1	2	2	2	2	NA
803	42277	2	0	3	NA	NA	1.17	5857.596309	6477.802359	2	62	NA	NA	NA	86	597	8.9	105.4	28.1	13.38	720	100	694	10.1	118.6	38.06	18.19	881	NA	NA	NA	NA	NA	NA	NA	NA	NA
804	42278	1	4	3	NA	NA	5	67731.881118	74183.571368	2	65	15.1	51.1	101.3	180	593	2.9	195.11	55.07	61.05	1500	337	985	5.4	270.01	146.77	137.83	2936	NA	NA	NA	2	NA	NA	NA	NA	NA
805	42279	2	8	3	NA	NA	5	42314.317006	47916.712874	1	63	16.87	63	127.9	237	929	7.4	183.79	29.09	44.82	1129	185	904	8	268.14	61.06	54.76	1812	NA	NA	NA	2	NA	NA	NA	NA	2
806	42280	2	58	3	3	5	3.65	103644.098654	103314.910031	2	60	19.81	73.7	154.7	139	413	1.1	147.03	28.5	66.1	1101	119	237	0.6	116.72	33.46	45.78	936	2	2	2	2	2	2	2	2	2
807	42281	2	24	1	5	1	5	20954.537726	21163.080241	2	72	21.61	80.1	166.2	245	570	1.8	191.45	49.1	73.11	1480	182	968	5.5	102.08	13.29	54.64	721	2	2	2	2	2	2	2	2	2
808	42282	1	9	4	NA	NA	0.29	13235.455603	12834.883905	1	61	21.34	71.9	138.1	188	944	3.8	256.77	95.26	77.87	2188	284	1689	6.7	318.71	121.66	133.92	2907	NA	NA	NA	2	NA	NA	NA	NA	2
809	42283	2	41	1	3	4	NA	15609.979423	15642.990119	1	62	34.91	104.3	145.2	654	1821	2.8	341.99	217.5	157.67	4173	268	1160	3.8	176.7	99.92	87	2121	2	1	2	2	2	2	2	2	2
810	42284	2	51	1	1	1	3.4	18454.554829	18729.940765	2	65	24.13	86.8	159	530	1790	9.1	432.37	156.18	124.1	3573	332	1140	6.8	293.23	68.52	69.25	2002	2	1	2	2	2	2	2	2	2
811	42285	2	61	2	5	3	1.66	6626.953858	6806.335901	1	72	27.04	93.2	158.8	179	612	2.1	211.14	21.87	35.14	1147	274	1107	5	241.49	35.56	56.21	1471	2	2	2	2	2	2	2	2	2
812	42286	1	12	3	NA	NA	5	75534.086779	76229.979933	1	69	16.65	61.2	155.6	NA	NA	NA	NA	NA	NA	NA	NA	NA	NA	NA	NA	NA	NA	2	NA	NA	2	NA	NA	NA	NA	2
813	42287	2	66	4	4	3	2.6	9544.755375	10339.849608	1	74	24.83	93.4	165	97	342	2.2	156.86	16.04	15.55	912	323	922	6.9	133.04	74.75	48.37	1451	2	1	2	2	2	2	2	2	2
814	42288	2	51	2	2	1	5	10478.138202	10354.790046	1	62	20.88	74	153.5	292	940	6.4	167.48	35.44	55.9	1194	270	524	1.8	196.03	40.06	59.62	1343	2	1	2	2	2	2	2	2	2
815	42289	2	9	3	NA	NA	1.31	15767.15971	16056.278179	1	62	19.63	77.5	148.7	251	733	2.4	304.57	79.19	54.04	2119	NA	NA	NA	NA	NA	NA	NA	NA	NA	NA	2	NA	NA	NA	NA	2
816	42290	1	4	1	NA	NA	0.18	13345.422702	13577.446715	2	72	20.85	65.7	110.6	146	533	2.5	112.84	27.43	41.62	848	213	1180	8.9	176.42	40.68	50.31	1246	NA	NA	NA	2	NA	NA	NA	NA	NA
817	42291	2	70	3	5	1	4.64	43711.976878	43783.43882	2	66	38.2	125.5	163	438	1131	7.1	229.83	76.87	64.49	1791	469	891	8.3	280.94	89.56	60.94	2035	2	2	2	2	2	2	2	2	1
818	42292	2	60	3	5	1	5	45831.354851	48498.280263	1	70	29.79	NA	164.5	NA	NA	NA	NA	NA	NA	NA	NA	NA	NA	NA	NA	NA	NA	2	1	2	2	2	2	2	2	NA
819	42293	1	12	3	NA	NA	4.48	57262.139911	57489.180296	2	62	23.56	77.7	144.5	241	1785	11.8	230.38	63.8	75.66	1791	289	1214	6.8	262.47	46.21	98.96	1806	2	NA	NA	2	NA	NA	NA	NA	2
820	42294	1	63	1	4	3	1.71	7160.648074	7721.6167	2	72	22.56	85.7	169.1	577	1093	12.6	286.85	67.36	71.2	2234	NA	NA	NA	NA	NA	NA	NA	2	1	2	2	2	2	2	2	2
821	42295	2	75	4	3	1	4.09	11413.457063	11640.961472	1	64	27.52	94.5	162.1	376	1059	3.1	305.09	67.49	59.91	1994	264	670	2.7	191.68	38.41	59.11	1323	2	1	1	2	1	2	1	2	2
822	42296	2	80	3	3	2	NA	27208.204811	33155.52887	2	67	21.55	77.5	154.3	164	545	2	190.57	40.07	37.91	1256	186	839	2.8	163.48	44.58	48.17	1216	2	2	2	2	2	2	2	2	NA
823	42297	2	65	3	3	1	4.67	52544.860904	54896.95941	1	61	26.59	93.6	157.8	222	634	2.7	147.98	60.91	50.35	1313	141	472	1.4	146.75	37.22	31.5	1036	2	2	1	3	2	2	2	2	2
824	42298	2	57	1	3	1	1.71	15037.994041	16309.944093	2	59	23.83	85	155.6	96	90	0.3	47.4	21.37	30.31	640	161	222	0.3	114.84	33.8	46.62	1041	2	2	2	2	2	2	2	2	2
825	42299	1	40	4	3	6	2.19	37936.257649	38732.566958	2	61	28.47	97.7	181.8	413	1738	8.3	335.42	93.21	100.82	2525	239	769	1.9	450.51	96.72	77.26	2958	1	1	2	2	2	2	2	2	2
826	42300	2	75	5	5	4	0.58	27783.769688	28250.89328	2	69	27.46	95.9	159.9	499	977	6.1	238.39	91.04	130.95	2242	401	773	27.8	154.91	85.75	72.63	1623	2	2	2	2	2	2	2	2	2
827	42301	2	12	1	NA	NA	1.04	10159.925574	10351.074548	1	70	25.99	78.5	154.7	193	861	2.8	187.22	74.18	62.53	1658	NA	NA	NA	NA	NA	NA	NA	2	NA	NA	2	NA	NA	NA	NA	2
828	42302	1	1	4	NA	NA	4.26	9037.968653	9933.799212	1	59	NA	NA	NA	74	189	1	122.72	10.11	11.52	618	104	272	0.1	237.1	40.38	26.52	1394	NA	NA	NA	2	NA	NA	NA	NA	NA
829	42303	2	0	1	NA	NA	0.68	3996.298685	4093.064133	2	67	NA	NA	NA	62	540	10.2	71.6	34.41	13.74	653	66	573	10.8	75.82	36.43	14.55	691	NA	NA	NA	NA	NA	NA	NA	NA	NA
830	42304	2	26	3	2	5	0.62	66750.276524	68246.418813	2	62	34.21	105	158.1	NA	NA	NA	NA	NA	NA	NA	NA	NA	NA	NA	NA	NA	NA	2	2	2	2	2	2	2	2	NA
831	42305	1	17	3	NA	NA	2.06	52982.819584	52854.440766	1	61	19.01	74.7	191.6	239	1110	8	256.15	120.08	84.38	2444	332	1868	3.9	449.31	101.43	98.62	3073	1	NA	2	2	NA	NA	NA	NA	2
832	42306	1	12	4	NA	NA	2.78	14389.441495	14580.174024	1	68	30.79	91.2	154.5	50	164	0	67.21	16.6	26.3	518	NA	NA	NA	NA	NA	NA	NA	1	NA	NA	2	NA	NA	NA	NA	2
833	42307	2	66	3	3	1	1.71	69052.177912	69854.209641	2	60	33.36	114.6	161.2	149	382	1.1	186.29	64.52	52.31	1537	211	754	5.5	235.44	66.65	75.78	1833	2	1	2	1	2	2	2	2	2
834	42308	2	23	4	3	5	1.39	27090.345193	28799.388106	2	64	20.44	73.6	158.9	96	324	0.2	186.65	57.26	32.36	1377	155	905	0.6	220.55	74.43	77.78	1859	2	2	2	2	2	2	2	2	2
835	42309	2	58	1	3	1	3.13	10914.494536	11074.33629	2	74	33.16	108.6	163	317	872	1.1	195.17	65.81	74.53	1863	256	913	2.2	158.54	63.63	46.08	1370	2	2	1	1	2	2	2	2	2
836	42310	1	53	3	5	1	5	100972.119505	104692.638304	2	70	29.62	108.9	188	471	1138	7.9	81.68	135.05	123.51	1987	178	386	2.5	43.11	64.02	48.53	936	2	1	1	2	2	2	2	2	2
837	42311	2	67	3	4	3	5	59356.356426	60045.772497	1	60	25.48	87.6	161.3	315	1452	4.5	242.48	49.87	63.74	1880	701	1459	8.1	340.38	58.11	80.11	2211	1	1	2	2	2	2	2	2	2
838	42312	2	35	4	3	1	5	32022.221071	32385.361508	1	69	43.96	120	174.2	338	668	0.5	294.27	110.01	61.87	2388	279	706	2.5	329.77	115.44	88.82	2694	2	2	2	2	2	2	2	2	NA
839	42313	1	6	4	NA	NA	0.1	11119.713236	10975.891611	1	64	14.89	51	115.3	97	444	1.5	193.34	72.76	49.93	1620	111	253	2.2	136.1	78.25	49.1	1446	NA	NA	NA	2	NA	NA	NA	NA	2
840	42314	1	3	4	NA	NA	2.12	10913.458204	11109.800923	1	74	14.99	48	106.5	210	1149	2.2	252.82	91.71	81.91	2139	136	335	1.9	159.39	47.99	33.74	1184	NA	NA	NA	2	NA	NA	NA	NA	NA
841	42315	2	33	3	4	1	1.84	31803.342778	32089.390162	1	67	19.95	74.3	153.5	NA	NA	NA	NA	NA	NA	NA	NA	NA	NA	NA	NA	NA	NA	2	1	2	2	2	2	2	2	2
842	42316	1	59	4	2	1	0.46	23747.324968	0	1	59	NA	NA	NA	NA	NA	NA	NA	NA	NA	NA	NA	NA	NA	NA	NA	NA	NA	2	1	2	1	2	2	2	2	NA
843	42317	2	11	1	NA	NA	4.23	12016.609066	11960.067421	2	65	19.93	71.7	160.3	321	614	0.7	463.43	96.69	101.49	3131	201	479	0.7	318.97	93.44	76.98	2414	NA	NA	NA	2	NA	NA	NA	NA	2
844	42318	1	38	3	3	5	0.93	18562.719155	20802.0354	1	61	22.61	79.8	177.2	178	617	8.5	142.76	56.37	82.5	1404	245	1305	10.8	234.48	68.63	77.38	1867	1	1	2	2	2	2	2	2	1
845	42319	1	79	4	1	2	0.99	11606.515943	12301.109494	1	67	24.92	99	173.5	NA	NA	NA	NA	NA	NA	NA	NA	NA	NA	NA	NA	NA	NA	2	1	1	2	2	2	2	2	1
846	42320	2	16	3	NA	NA	5	79844.010453	79713.155111	2	61	21.85	71.4	161.5	252	1438	7.4	287.78	48	72.34	1843	NA	NA	NA	NA	NA	NA	NA	1	NA	2	2	NA	NA	NA	NA	2
847	42321	2	62	3	4	2	4.95	50923.110668	53081.962937	1	65	29.21	100.7	165.9	310	835	5.3	161.45	63.3	77.1	1499	268	978	4.9	240.61	38.34	44.29	1433	2	2	1	1	2	2	2	2	2
848	42322	2	9	3	NA	NA	0.81	35050.775307	42490.667019	1	60	17.83	58.9	139.3	331	1130	9.9	232.72	41.69	78.03	1567	264	1087	6.8	221.96	72.76	68.1	1807	NA	NA	NA	2	NA	NA	NA	NA	2
849	42323	1	13	4	NA	NA	NA	11768.701197	11762.287475	2	62	41.87	120.4	160.3	118	313	1	244.54	50.03	28.69	1525	68	37	0	125.71	29.51	6.56	788	2	NA	NA	2	NA	NA	NA	NA	1
850	42324	2	8	3	NA	NA	5	44754.148644	46574.619876	1	67	25.36	83.1	132.9	371	832	2	343.59	93.72	108.87	2603	193	476	0.5	257.33	88.86	66.82	2072	NA	NA	NA	2	NA	NA	NA	NA	1
851	42325	1	13	4	NA	NA	1.94	11827.754038	12434.570787	1	64	18.22	66.4	169.1	233	1513	5.8	238.73	119.43	93.56	2394	113	518	4.5	121.52	30.32	31.52	875	NA	NA	NA	3	NA	NA	NA	NA	2
852	42326	1	6	1	NA	NA	2.82	7346.403792	7196.25598	2	70	19.22	68	127.2	123	272	1.8	111.03	38.59	41.21	946	371	586	1.9	462.21	124.23	109.2	3360	NA	NA	NA	2	NA	NA	NA	NA	1
853	42327	1	0	4	NA	NA	0.14	10368.05352	11855.099361	1	59	NA	NA	NA	237	1157	10	207.56	67.73	49.95	1650	119	828	8.3	128.39	38.29	29.54	976	NA	NA	NA	NA	NA	NA	NA	NA	NA
854	42328	1	35	3	2	1	4.01	74269.382307	74859.232379	2	60	27.23	92.5	174.9	389	1737	14.1	323.24	111.2	119.18	2755	262	833	3.6	201.48	45.1	69.39	1466	1	2	2	2	2	2	2	2	2
855	42329	1	80	3	3	2	0.96	12852.34501	12993.707815	2	59	22.77	97.5	176.7	237	1113	8.4	216.88	74.94	72.88	1815	222	674	4.6	259.83	31.67	39.71	1441	2	2	2	2	2	2	2	2	NA
856	42330	2	80	3	2	2	5	24184.610175	27611.391314	1	62	25.07	88.5	151.3	276	649	7.3	295.38	58.52	44.16	1879	205	868	4.2	193.66	74.08	32.89	1557	2	1	1	2	2	2	2	1	NA
857	42331	2	31	1	4	1	2.45	25596.58182	26003.648767	1	66	32.66	109.6	168.3	253	767	0.7	168.79	60.25	55.46	1427	184	578	6.4	150.29	23.76	54.48	1015	2	2	2	2	2	2	2	2	NA
858	42332	2	61	4	4	1	5	11630.61	11761.238509	1	68	28.04	91.3	168.6	207	627	1.8	222.75	53.52	62.7	1611	411	699	7.7	345.6	113.76	118.92	2810	2	2	1	2	2	2	2	2	2
859	42333	2	31	3	4	1	2.42	31764.255668	31777.057756	2	60	24.07	96.5	161.9	150	407	0.9	142.95	43.1	19.19	1010	232	2022	6.8	248.56	53.88	63.93	1703	2	1	2	2	2	2	2	2	2
860	42334	1	6	4	NA	NA	NA	9354.886238	9380.17775	2	64	14.63	47	110	276	1761	9	274.17	98.25	100.8	2358	172	801	5.3	230.59	90.15	59.62	1944	NA	NA	NA	2	NA	NA	NA	NA	2
861	42335	1	28	3	3	1	NA	136805.761517	138545.819659	2	65	23.75	85.3	177.7	339	695	4.8	515.39	182.85	128.38	4153	353	535	3.2	605.09	72.53	111.88	3480	1	1	2	2	2	2	2	2	2
862	42336	1	2	1	NA	NA	1.07	10127.107045	11106.028401	1	66	16.92	47	91.3	268	1249	7.1	335.41	84.97	62.59	2328	154	321	0.1	189.64	28.55	31.18	1136	NA	NA	NA	2	NA	NA	NA	NA	NA
863	42337	2	12	1	NA	NA	1.66	18799.568927	19373.566699	1	66	20.26	75.1	156	167	391	3.7	360.83	75.56	73.28	2349	164	389	0.5	245.28	112.81	49.46	2170	2	NA	NA	2	NA	NA	NA	NA	2
864	42338	1	64	4	4	1	2.14	6527.944321	6690.582692	2	68	47.09	156.6	177.1	167	767	3	243.87	88.46	76.4	2068	237	747	4.7	319.83	100.51	107.82	2616	2	1	1	1	1	2	1	2	2
865	42339	2	8	5	NA	NA	0.63	10194.026439	10350.401393	2	64	14.8	51.5	134.3	170	515	2.2	229.76	109.67	64.19	2157	NA	NA	NA	NA	NA	NA	NA	NA	NA	NA	2	NA	NA	NA	NA	NA
866	42340	2	60	1	1	4	0.87	7812.278838	8799.220618	1	66	32.35	108.5	149.9	110	282	0.9	58.28	32.34	44.97	702	NA	NA	NA	NA	NA	NA	NA	1	2	1	2	2	2	2	2	2
867	42341	2	11	2	NA	NA	0.47	5823.433627	6859.870749	1	62	18.67	72.7	150.7	NA	NA	NA	NA	NA	NA	NA	NA	NA	NA	NA	NA	NA	NA	NA	NA	NA	2	NA	NA	NA	NA	NA
868	42342	1	80	3	4	1	2.23	26630.000367	28162.443564	1	69	29.27	110	172.7	281	1268	6.5	399.74	79.85	84.25	2634	220	1332	7.6	234.92	54.17	45.68	1597	1	1	1	2	2	2	2	2	NA
869	42343	1	0	1	NA	NA	1.61	5537.193605	5500.024608	2	72	NA	NA	NA	NA	NA	NA	NA	NA	NA	NA	NA	NA	NA	NA	NA	NA	NA	NA	NA	NA	NA	NA	NA	NA	NA	NA
870	42344	1	20	3	3	5	5	69261.303223	71315.523731	1	70	21.97	79.3	176.3	73	103	0.3	79.76	11.08	35.23	559	NA	NA	NA	NA	NA	NA	NA	1	2	2	2	2	2	2	2	2
871	42345	2	35	4	5	3	1.45	23721.37616	23609.411602	1	65	27.6	82.9	157.2	87	243	0.5	129.84	36.84	43.32	1025	60	71	0.1	115.4	30.32	44.69	906	2	2	2	2	2	2	2	2	2
872	42346	1	54	3	3	5	5	77488.443259	77630.125477	2	62	30.3	110.9	167.6	193	826	0	152.25	37.64	40.17	1071	303	509	15.8	158.57	24.9	78.14	1140	2	2	1	3	2	2	2	2	2
873	42347	1	6	4	NA	NA	3.59	10943.594572	11144.508612	1	68	20.01	60.4	120.4	211	1370	4.9	370.94	85.57	50	2399	215	1194	0.2	172.69	36.57	49.71	1199	NA	NA	NA	2	NA	NA	NA	NA	NA
874	42348	1	23	4	5	5	2.88	20668.484862	0	2	69	NA	NA	NA	NA	NA	NA	NA	NA	NA	NA	NA	NA	NA	NA	NA	NA	NA	2	2	2	2	2	2	2	2	NA
875	42349	1	19	5	NA	NA	0.15	26953.687289	26888.377769	1	73	21.7	82.5	191.9	621	894	0.3	468.97	97.53	76.69	3333	859	1918	10.7	442.88	56.48	82.91	3067	1	NA	2	2	NA	NA	NA	NA	1
876	42350	2	47	3	4	4	1.75	26184.103929	26179.191386	1	73	21.86	81.2	156.3	188	335	0.5	240.53	85.07	55.61	1925	NA	NA	NA	NA	NA	NA	NA	2	1	2	2	2	2	2	2	2
877	42351	2	42	3	5	1	3.77	90241.036392	90365.106516	2	59	28.07	89.4	160.6	231	1097	2.4	366.55	59.89	81.04	2207	433	851	1	337.53	56.57	91.41	2180	2	2	1	2	2	2	2	2	2
878	42352	1	60	1	2	1	NA	7530.882625	0	2	70	NA	NA	NA	NA	NA	NA	NA	NA	NA	NA	NA	NA	NA	NA	NA	NA	NA	2	2	2	2	2	2	2	2	NA
879	42353	1	0	3	NA	NA	1.25	7036.382926	7285.26448	2	60	NA	NA	NA	125	543	3	97.49	14.45	11.7	555	127	536	3.7	95.56	17.4	14.45	595	NA	NA	NA	NA	NA	NA	NA	NA	NA
880	42354	1	2	3	NA	NA	0.9	9272.845402	9294.91151	2	63	15.56	50.7	88.9	187	1040	6.6	177.79	67.61	58.7	1542	148	865	3.6	174.82	46.4	53.35	1319	NA	NA	NA	2	NA	NA	NA	NA	NA
881	42355	1	0	1	NA	NA	0.54	3774.15744	3748.823009	1	65	NA	NA	NA	124	628	3.5	149.4	32.38	25.03	985	240	1102	9	247.6	39.97	48.52	1506	NA	NA	NA	NA	NA	NA	NA	NA	NA
882	42356	2	35	4	4	1	5	43571.207094	43365.551616	2	65	24.6	83.4	167	118	167	0.6	48.79	47.34	21.7	796	133	361	0.4	93.03	34.39	61.68	927	2	1	2	2	2	2	2	2	2
883	42357	2	25	3	4	1	4.38	89818.299425	90589.783782	1	59	24.56	72	145.8	81	376	0.7	127.85	38.13	17.67	911	NA	NA	NA	NA	NA	NA	NA	2	2	2	2	2	2	2	2	2
884	42358	2	64	1	1	1	NA	3530.526705	3723.041072	2	70	30.6	93.7	149.4	184	589	0.4	140.28	20.86	35.58	873	149	557	2.2	152.23	33.2	57.1	1126	1	1	2	2	2	2	2	2	2
885	42359	1	14	3	NA	NA	NA	58962.28625	62267.025319	1	63	20.82	68	174.1	380	1088	9.9	390.38	103.57	131.97	2975	416	1394	4.3	363.35	112.32	113.02	2858	2	NA	NA	2	NA	NA	NA	NA	2
886	42360	2	9	4	NA	NA	0.95	9646.993707	10314.851745	1	68	31.31	90.9	145.3	184	1151	4.7	269.63	61.97	58.04	1867	291	1540	11.1	365.09	77.66	54.66	2284	NA	NA	NA	2	NA	NA	NA	NA	1
887	42361	2	38	3	4	3	1.16	86561.585545	88547.501904	1	69	19.74	73.9	172.3	143	255	0.4	167.23	29.71	24.99	1511	291	1704	10.3	351.68	108.31	93.86	2741	1	1	2	2	2	2	2	2	2
888	42362	1	16	3	NA	NA	0.73	34133.17904	34447.646939	1	69	25.05	88.3	163.8	202	260	0.6	344.25	72.69	57.14	2227	157	641	1.1	230.65	95.89	98.21	2177	2	NA	2	2	NA	NA	NA	NA	2
889	42363	1	17	4	NA	NA	NA	17563.953417	17796.764208	2	67	33.63	106.5	180.2	281	1534	5	314.25	146.14	117.3	3024	184	1066	14.1	317.19	20.59	70.77	1723	2	NA	2	2	NA	NA	NA	NA	NA
890	42364	1	77	1	1	1	1.81	5914.429103	6284.181656	2	69	27.91	98.8	154.6	205	851	1.5	218.23	44.84	67.87	1549	NA	NA	NA	NA	NA	NA	NA	2	2	1	2	2	2	2	2	2
891	42365	2	58	3	4	1	3.86	108024.625543	112349.118977	2	72	33.98	109	154.4	200	1436	11.7	337.05	82.31	57.02	2293	246	1978	19.7	204.5	82.84	74.56	1858	2	2	2	2	2	2	2	2	1
892	42366	2	47	3	5	1	5	92858.750905	92841.329167	2	71	24.18	77.7	170.4	224	823	6.2	254.72	25.2	34.14	1370	307	510	2	247.15	61.45	94.63	1892	1	2	1	2	2	2	2	2	1
893	42367	1	1	1	NA	NA	0.7	9181.731709	9689.791056	1	71	NA	NA	NA	228	1437	13	173.04	54.42	49.2	1360	185	1182	12.8	147.27	37.91	40.26	1072	NA	NA	NA	2	NA	NA	NA	NA	NA
894	42368	1	60	2	1	1	1.67	3832.353126	4135.248957	1	70	27.7	90.8	149.5	191	703	5.3	286.51	25.72	61.63	1618	182	584	3.2	202.55	32.38	58.57	1333	2	1	2	2	2	2	2	2	2
895	42369	2	80	4	1	2	0.75	13104.926116	13027.586637	1	59	24.85	101.8	164.2	200	657	4.2	235.7	68.23	54.77	1759	375	1382	6.3	488.66	106.34	47.15	3026	2	2	1	2	2	2	2	2	NA
896	42370	1	19	3	NA	NA	0.2	26953.687289	26888.377769	1	73	22.76	84.6	190.4	707	1480	2.7	468.9	216.36	216.92	5453	385	1837	8.7	290.38	65.78	115.15	2204	1	NA	2	2	NA	NA	NA	NA	1
897	42371	1	10	4	NA	NA	2.56	12040.458347	11884.727866	2	61	15.42	56	135.7	159	607	8.9	160.04	79.63	79.33	1677	189	535	5.2	218.95	35.14	42.99	1344	NA	NA	NA	2	NA	NA	NA	NA	2
898	42372	2	62	4	3	1	2.86	11675.101071	0	2	59	NA	NA	NA	NA	NA	NA	NA	NA	NA	NA	NA	NA	NA	NA	NA	NA	NA	2	1	1	2	2	2	2	2	NA
899	42373	2	25	1	4	3	1.07	15098.167496	16735.181312	2	69	26.49	81.8	161.5	NA	NA	NA	NA	NA	NA	NA	NA	NA	NA	NA	NA	NA	NA	2	2	2	2	2	2	2	2	NA
900	42374	2	11	5	NA	NA	5	42545.486258	42904.702579	1	73	20.98	76.2	155.3	189	934	6.6	169.13	43.36	50.47	1246	81	320	2.1	84.75	29.82	39.18	765	NA	NA	NA	2	NA	NA	NA	NA	2
901	42375	1	21	3	3	5	2.46	84967.323419	87860.074551	2	67	25.2	93	187.7	271	572	2.7	206.26	47.36	94.92	1927	133	620	3	156.95	43.69	44.52	1188	2	2	2	2	2	2	2	2	2
902	42376	2	21	5	3	5	0.52	59530.451308	62197.878131	1	68	24.27	73.8	158.8	175	732	0.4	129.57	32.92	47.17	991	235	1026	1.2	235.51	65.25	66.42	1784	2	2	2	2	2	2	2	2	2
903	42377	1	36	3	3	1	5	77499.847246	79515.783969	2	67	29.28	105.7	176.5	260	1122	0.6	320.54	107.65	88.54	2586	127	590	1.3	181.37	38.28	31.18	1193	2	1	2	2	2	2	2	2	2
904	42378	2	78	2	1	2	NA	8769.324154	9228.06108	1	72	26.84	NA	155.5	NA	NA	NA	NA	NA	NA	NA	NA	NA	NA	NA	NA	NA	NA	2	1	1	1	2	2	2	2	NA
905	42379	2	62	2	4	1	1.23	5432.036679	5514.096611	2	68	28.57	84.5	148.5	264	785	5.8	205.27	33.63	63.05	1364	323	779	2.5	237.34	35.06	72.39	1548	2	2	2	2	2	2	2	2	2
906	42380	2	3	4	NA	NA	2.22	15840.73243	15548.980825	2	67	15.13	46.4	95.5	131	867	5.5	176.86	44.13	37.49	1236	264	1171	6.6	232.68	59.21	45.54	1639	NA	NA	NA	2	NA	NA	NA	NA	NA
907	42381	1	24	3	2	5	0.46	44570.588615	44342.529836	1	61	26.49	89.3	169.6	310	453	0.4	615.3	10.37	26.04	2722	90	612	0.2	76.35	29.57	34.89	878	2	1	2	2	2	2	2	2	2
908	42382	2	46	3	3	1	3.69	79814.774172	80330.170581	2	62	27.56	83	178.3	220	1105	2.9	175.52	73.97	84.66	1711	341	814	5.4	290.54	63.24	74.92	1988	2	2	2	2	2	2	2	2	1
909	42383	1	23	3	5	5	0.48	38669.907941	40171.243101	2	68	23.34	81.2	170.7	174	596	0.7	188.84	51.94	74.67	1510	355	607	3.5	505.45	51.15	80.63	2794	1	2	2	2	2	2	2	2	2
910	42384	1	23	3	4	5	4.64	80731.926887	80318.837779	2	62	29.44	100.6	180.2	299	848	1.6	317.54	139.05	121.44	3315	291	451	1	355.83	147.46	101.58	3128	1	1	1	2	2	2	2	2	2
911	42385	2	5	3	NA	NA	0.81	16902.594549	17415.833664	2	72	15.2	54.5	111.5	353	953	6.1	329.86	111.15	116.17	2746	162	395	1.2	139.58	52.39	65.93	1276	NA	NA	NA	2	NA	NA	NA	NA	NA
912	42386	1	12	4	NA	NA	0.41	13299.083294	13556.141849	1	61	18.93	61.4	150	103	519	4.1	90.23	45.99	44.93	953	186	894	3.7	414.07	52.93	89.77	2465	1	NA	NA	2	NA	NA	NA	NA	1
913	42387	1	33	3	3	5	2.92	30324.214198	30565.050184	1	64	27.57	97.2	171.5	311	1361	1.5	257.81	123.22	152.62	2764	NA	NA	NA	NA	NA	NA	NA	1	2	2	2	2	2	2	2	2
914	42388	1	7	2	NA	NA	4.48	9354.045721	10289.15179	2	64	17.67	63.6	128.1	218	1784	7.5	258.15	65.52	77.46	1915	222	1306	9.8	268.51	57.49	45.45	1712	NA	NA	NA	2	NA	NA	NA	NA	2
915	42389	2	64	3	3	1	NA	59522.803907	61219.800211	2	63	22.11	86.4	166.1	143	283	1.4	109.23	31.58	44.13	896	138	295	0.3	66.7	26.52	48.73	705	1	1	2	2	2	2	2	2	2
916	42390	2	1	2	NA	NA	0.41	10898.564317	11729.503269	2	65	NA	NA	NA	154	1529	16	86.82	42.32	42.26	895	146	1489	16	73.82	42.73	42.88	851	NA	NA	NA	2	NA	NA	NA	NA	NA
917	42391	1	25	4	3	5	0.85	32415.396174	33707.99601	2	61	22.72	79.8	183	265	481	1.5	178.29	51.3	114.15	2100	233	277	1.4	108.67	65.03	130.9	2093	1	1	2	2	2	2	2	2	2
918	42392	2	65	4	2	3	0.81	10010.58377	9851.159732	1	64	49.76	130.4	165.2	121	435	5.9	155.01	23.63	33.17	948	264	859	7.8	193.09	30.3	82.02	1362	2	2	1	2	2	2	2	2	NA
919	42393	1	37	3	3	1	1.84	20107.39039	21119.897392	1	67	28.44	104	178.2	101	467	0.5	190.96	60.01	46.64	1482	154	945	0.6	117.67	71.25	88.33	1467	2	1	2	2	2	2	2	2	2
920	42394	2	80	3	3	2	1.71	47159.286186	0	2	60	NA	NA	NA	NA	NA	NA	NA	NA	NA	NA	NA	NA	NA	NA	NA	NA	NA	2	1	2	2	2	2	2	2	NA
921	42395	2	25	4	4	5	NA	31759.044586	34382.800119	2	72	35.87	112.6	169.3	126	837	0.1	138.37	31.43	45.93	1013	279	618	6.9	115.43	20.21	98.79	1037	1	2	2	2	2	2	2	2	2
922	42396	1	56	2	3	3	2.14	10981.232541	11008.37228	2	62	31.16	109.7	169.3	274	748	2.2	333.68	74.32	123.1	2471	258	585	2.7	305.18	65.95	61.66	2048	2	2	1	2	2	2	2	2	2
923	42397	2	1	4	NA	NA	2.27	10086.624478	10913.217813	2	68	NA	NA	NA	NA	NA	NA	NA	NA	NA	NA	NA	NA	NA	NA	NA	NA	NA	NA	NA	NA	2	NA	NA	NA	NA	NA
924	42398	1	10	4	NA	NA	1.85	9206.608667	8927.970215	2	70	17.14	58.8	153.9	45	122	0.2	66.76	14.75	35.21	546	210	677	1.7	172.55	71.15	97.32	1716	NA	NA	NA	2	NA	NA	NA	NA	2
925	42399	1	54	5	1	1	NA	19397.650987	19808.089018	1	62	27.99	98.5	171.9	217	221	16.2	196.37	77.42	74.52	1821	NA	NA	NA	NA	NA	NA	NA	2	1	2	2	2	2	2	2	2
926	42400	1	39	3	3	1	5	79198.596683	88752.73057	2	63	25.77	101.7	187.4	459	1117	7	270.65	95.6	131.09	2771	321	1626	12.6	264.62	51.28	127.25	2028	1	1	2	2	2	2	2	2	2
927	42401	2	7	5	NA	NA	0.53	22646.770203	23196.212863	2	67	15.5	57	119.4	56	275	2.2	110.63	27.35	27.98	801	97	373	2.8	115.02	36.5	46.7	983	NA	NA	NA	2	NA	NA	NA	NA	2
928	42402	2	61	1	4	1	2.5	6681.804407	6782.744156	2	72	24.28	80.2	153.5	248	731	1.7	174.97	83.94	72.39	1723	234	601	0.7	119.36	47.9	80.32	1214	2	2	2	2	2	2	2	2	2
929	42403	1	11	4	NA	NA	0.51	10602.273066	10465.143977	1	74	24.79	89.2	154.8	NA	NA	NA	NA	NA	NA	NA	NA	NA	NA	NA	NA	NA	NA	NA	NA	NA	2	NA	NA	NA	NA	2
930	42404	1	79	3	3	1	5	39256.725633	39719.010343	2	59	23.67	100.7	175	160	566	4.3	113.38	48.2	56.43	1104	258	1258	4.5	210.14	59.34	126.77	1879	2	1	1	1	2	2	2	2	NA
931	42405	2	71	3	3	1	1.31	22147.571278	21953.052138	2	64	29.05	92.2	159.4	262	582	2.5	190.43	58.45	41.8	1400	257	712	12.6	127.54	48.33	48.12	1114	2	1	1	2	2	2	2	2	2
932	42406	1	62	4	3	1	0.65	6933.4363	6823.284501	1	68	26.26	106.7	188	449	2225	8.1	348.1	126.22	165.98	3177	278	571	7.9	215.81	47.33	81.18	1577	1	1	1	1	2	2	2	1	NA
933	42407	2	62	4	2	2	1.15	10367.894859	10184.978359	2	68	18.66	75	155.8	NA	NA	NA	NA	NA	NA	NA	NA	NA	NA	NA	NA	NA	NA	2	1	1	2	2	2	2	2	NA
934	42408	1	5	1	NA	NA	0.88	9985.21135	9957.784599	2	64	16.97	NA	102.7	NA	NA	NA	NA	NA	NA	NA	NA	NA	NA	NA	NA	NA	NA	NA	NA	NA	2	NA	NA	NA	NA	NA
935	42409	2	14	3	NA	NA	0.87	26315.363825	27994.59333	1	61	22.56	76	155	NA	NA	NA	NA	NA	NA	NA	NA	NA	NA	NA	NA	NA	NA	NA	NA	NA	2	NA	NA	NA	NA	NA
936	42410	2	11	1	NA	NA	0.25	12642.101998	13278.967521	1	66	33.26	102.2	159.1	97	637	0.6	158.8	39.57	21.07	1054	215	669	3.5	279.36	68.74	58.34	1946	NA	NA	NA	2	NA	NA	NA	NA	2
937	42411	2	28	2	3	5	NA	17771.575162	19698.45232	2	73	19.46	70	149.5	84	171	10.8	58.05	15.88	57.89	620	197	250	4.3	174.55	43.98	97.06	1491	2	2	1	2	2	2	2	2	2
938	42412	1	5	4	NA	NA	3.39	12202.438722	13331.767236	1	68	17.71	53.5	108.9	228	950	3.3	212.22	41.82	92.41	1590	182	721	4.9	213.95	49.38	48.84	1482	NA	NA	NA	2	NA	NA	NA	NA	NA
939	42413	2	31	4	5	1	NA	21682.994932	21580.651504	2	68	27.96	87.7	158.9	488	2837	13	400.63	131.51	111.38	3066	315	1254	6	254.14	60.82	78.54	1847	2	2	2	2	2	2	2	2	NA
940	42414	1	6	1	NA	NA	NA	7856.535425	7816.679205	1	65	18.14	57.4	118.1	243	826	8.1	314.79	82.18	77.19	2263	NA	NA	NA	NA	NA	NA	NA	NA	NA	NA	2	NA	NA	NA	NA	2
941	42415	1	37	3	3	1	4.84	72819.865509	74814.454893	2	62	35.18	119.9	176.9	265	1361	0.8	287.08	116.72	113.22	2640	152	746	0.5	480.58	92.44	76.36	3042	1	1	2	2	2	2	2	2	2
942	42416	1	62	4	4	3	2.29	10497.324363	10633.552112	2	65	35.07	116.9	167	155	620	2.8	215.37	39.29	56.66	1417	135	765	4.2	94.7	34.53	61.75	941	2	1	2	2	2	2	2	2	2
943	42417	2	9	1	NA	NA	0.56	10237.537188	10189.366594	2	72	24.54	81.2	131.6	211	1114	7.8	250.24	75.43	92.65	2053	96	676	5.3	136.91	33.4	34.54	977	NA	NA	NA	2	NA	NA	NA	NA	2
944	42418	1	11	2	NA	NA	1.47	11150.024198	13129.619296	2	72	23.41	78.9	142.3	144	1109	9.4	163.58	36.86	41.75	1142	146	1026	8.3	121.23	35.44	38.74	936	NA	NA	NA	2	NA	NA	NA	NA	2
945	42419	2	0	2	NA	NA	3.81	4978.1063	0	2	72	NA	NA	NA	NA	NA	NA	NA	NA	NA	NA	NA	NA	NA	NA	NA	NA	NA	NA	NA	NA	NA	NA	NA	NA	NA	NA
946	42420	1	57	3	3	1	5	79632.530766	87175.405044	1	63	22.16	84	171.8	301	924	2.6	233.76	148.03	83.82	2575	306	461	8.2	720.56	98.69	162.58	4361	2	1	2	2	2	2	2	2	1
947	42421	1	55	1	3	1	1.83	26892.124843	29526.472642	1	65	29.61	105.4	166.1	412	1429	12.7	368.79	140.91	99.12	3258	78	138	0.2	40.62	11.88	34.3	415	2	2	1	1	2	2	2	1	2
948	42422	1	51	1	1	3	2.26	10385.546257	10689.521582	2	74	23.68	91.6	164	407	868	0.7	274.35	58.72	76.05	2852	349	1307	5.1	312.14	100.62	91.33	2726	1	1	1	1	2	1	2	2	2
949	42423	1	7	4	NA	NA	5	11583.163722	12644.161069	2	67	15.8	52	118.8	182	304	1.8	170.85	76.35	57.64	1594	NA	NA	NA	NA	NA	NA	NA	NA	NA	NA	2	NA	NA	NA	NA	2
950	42424	2	64	4	4	1	1.07	11654.474529	11266.650453	2	71	30.81	101.7	158.5	248	507	0.9	206.27	46.44	41.98	1411	137	305	8	83.77	41.27	31.72	828	2	1	1	1	2	2	2	1	2
951	42425	2	46	3	4	1	4.12	79169.180089	82329.908711	1	64	33.21	95.3	158	339	786	1.1	336.29	112.49	76.49	2643	NA	NA	NA	NA	NA	NA	NA	1	2	2	2	2	2	2	2	2
952	42426	2	73	3	4	1	1.86	37685.561075	45813.644326	2	71	22.19	75.5	161.8	205	654	1.7	223.98	54.39	57.78	1607	499	694	1.7	305.05	104.21	59.88	2342	2	1	2	2	2	2	2	2	NA
953	42427	2	44	3	2	1	5	97373.946729	99236.780996	2	63	NA	NA	NA	NA	NA	NA	NA	NA	NA	NA	NA	NA	NA	NA	NA	NA	NA	1	1	2	2	2	2	2	2	NA
954	42428	1	53	3	4	1	NA	104240.230169	104430.826165	2	61	28.31	106	179.5	474	1477	1.6	345.29	95.31	100.64	2772	622	1479	4.1	485.24	189.33	144.32	4312	1	1	1	2	2	2	2	2	2
955	42429	1	29	2	3	1	3.29	47886.269545	52349.834295	1	72	25.1	93.1	173.1	256	737	2.6	310.25	82.91	105.84	2361	300	803	2.3	347.55	120.26	111.54	2891	2	2	1	2	2	2	2	2	1
956	42430	1	28	3	3	1	0.71	43484.07016	45081.963346	1	67	23.88	87	171.2	250	578	3.7	299.48	106.2	108.78	2590	402	867	3.5	465.66	130.88	117.58	3496	1	2	2	2	2	2	2	2	1
957	42431	1	42	3	1	5	0.96	23448.008348	24263.009715	1	70	29.28	NA	156.7	473	1959	7.2	454.82	134.31	108.81	3397	NA	NA	NA	NA	NA	NA	NA	2	2	2	2	1	2	2	2	NA
958	42432	2	23	1	2	1	1.14	12058.69988	14558.447342	2	69	41.87	112.5	149.2	232	371	0.5	203.86	35.82	47.1	1308	241	327	1.2	251.56	40.6	74.77	1652	2	2	2	2	2	2	2	2	2
959	42433	1	53	1	1	1	0.73	16143.008083	17312.522839	1	66	27.31	104.5	173.4	131	189	1.1	92.75	23.88	43.03	906	157	219	0.1	126.32	15.05	29.67	742	2	1	1	2	1	1	1	2	2
960	42434	1	22	1	2	5	NA	21719.93559	21679.457463	1	62	23.53	77.5	167.6	647	1236	1	441.92	130.11	217.46	3781	NA	NA	NA	NA	NA	NA	NA	1	1	2	2	2	2	2	2	1
961	42435	1	34	1	2	1	1.18	36551.605358	38215.650102	1	71	21.2	83.7	179.9	455	729	0.7	369.83	102.73	132.82	3510	NA	NA	NA	NA	NA	NA	NA	2	1	2	2	2	2	2	2	2
962	42436	2	38	2	3	1	NA	18007.391978	17812.606791	2	72	22.71	83.7	158	300	803	3	173.03	89.91	93.2	1855	NA	NA	NA	NA	NA	NA	NA	2	2	2	2	2	2	2	2	2
963	42437	1	52	3	3	1	0.55	21191.575634	21802.812861	1	64	44.17	127.1	168.1	676	894	4.6	280.52	57.5	157.57	2244	223	768	2.3	203.06	20.88	25.24	1069	2	2	2	2	2	2	2	2	2
964	42438	2	67	1	3	3	1.14	6681.804407	6589.074196	2	72	28.48	98.6	159	326	1027	8.4	238.81	50.77	71.43	1819	316	1238	5.5	327.51	69.12	108.35	2369	2	1	1	2	2	2	2	2	1
965	42439	1	28	1	4	4	0.39	21719.93559	21679.457463	1	62	27.47	88.3	160.1	280	714	2.1	251.46	64.68	88.12	2038	NA	NA	NA	NA	NA	NA	NA	2	2	2	2	2	2	2	2	2
966	42440	1	31	3	5	5	5	55681.860184	57041.515366	2	69	24.38	93	195.2	366	1717	1.4	352.54	135.03	124.52	3100	NA	NA	NA	NA	NA	NA	NA	2	1	2	2	2	2	2	2	2
967	42441	1	64	5	3	1	2.9	57803.165668	56552.815201	2	70	30.77	112.5	178	129	495	1.3	127.37	50.09	37.59	1101	232	437	1.4	210.88	61.36	51.91	1581	1	1	2	2	2	2	2	2	1
968	42442	1	8	2	NA	NA	3.9	8216.976662	8049.035843	1	62	17.17	57.2	130.4	199	587	8.1	206.31	61.28	46.71	1544	245	1024	8.7	236.47	49.05	48.8	1540	NA	NA	NA	2	NA	NA	NA	NA	2
969	42443	1	7	1	NA	NA	NA	9085.780461	9138.74105	1	73	24.25	81.8	128.9	153	719	3	171.66	41.32	40.51	1219	288	871	7.7	157.85	60.06	79.72	1469	NA	NA	NA	2	NA	NA	NA	NA	2
970	42444	2	68	3	3	1	NA	59356.356426	60045.772497	1	60	26.37	88.8	157	89	310	0.9	150.38	44.93	30.6	1100	171	379	1	222.02	67.89	69.67	1764	2	2	1	2	2	2	2	2	1
971	42445	2	36	3	4	1	4.01	84088.367666	87143.08316	2	67	30.63	102	161.7	185	779	1.9	135.48	81.24	51.75	1469	192	1010	0.5	151.25	51.94	54.94	1283	2	2	2	2	2	2	2	2	2
972	42446	1	21	1	2	5	0.31	32729.551016	33177.054315	2	65	27.5	89.4	167.1	103	689	4.2	105.44	61.06	56.13	1199	235	1633	9.2	230.01	90.7	75.26	2037	2	2	2	2	2	2	2	2	1
973	42447	1	4	3	NA	NA	4.31	46695.727863	0	1	59	NA	NA	NA	NA	NA	NA	NA	NA	NA	NA	NA	NA	NA	NA	NA	NA	NA	NA	NA	NA	2	NA	NA	NA	NA	NA
974	42448	1	4	4	NA	NA	1.85	11501.602176	11426.981276	2	74	17.09	55	109	241	1118	7.3	250.23	73.75	57.58	1868	185	741	4.5	209.38	52.53	66.32	1569	NA	NA	NA	2	NA	NA	NA	NA	NA
975	42449	1	80	3	1	2	0.69	12653.145382	12924.513006	1	59	23.75	98.5	178.3	462	623	1.6	416.69	78.52	67.43	2586	230	295	2.4	248.86	35.38	37.57	1507	2	1	2	2	2	2	2	2	NA
976	42450	2	80	4	2	2	1.59	13260.512164	15300.052664	1	68	30	NA	157.8	NA	NA	NA	NA	NA	NA	NA	NA	NA	NA	NA	NA	NA	NA	2	1	1	2	2	2	2	2	NA
977	42451	2	17	3	NA	NA	3.77	69063.615143	68950.427655	2	66	33.05	NA	159.7	NA	NA	NA	NA	NA	NA	NA	NA	NA	NA	NA	NA	NA	NA	2	NA	2	2	NA	NA	NA	NA	NA
978	42452	1	54	5	4	1	2.7	81663.158639	89777.899747	1	67	31.58	107.8	176.8	417	1072	3.5	383.01	73.54	70.56	2449	717	993	4.6	310.29	147.23	109.44	2846	2	1	1	2	2	2	2	2	NA
979	42453	1	74	3	2	6	1.06	9498.128327	9325.327662	2	63	35.15	117.7	174.8	230	549	1.2	306.26	86.63	47.16	2147	230	1127	8.2	394.35	46.07	57.6	2166	2	1	1	2	2	2	2	2	NA
980	42454	2	80	3	2	2	1.15	24668.876466	29668.50185	2	63	21	NA	159.3	589	2436	11	663.85	137.66	115.44	4252	423	2068	10.4	372.45	125.47	127.16	3109	2	2	2	2	2	2	2	2	NA
981	42455	1	7	1	NA	NA	5	10469.944281	10540.446839	2	71	14.31	50.1	126.5	193	1063	3.8	223.74	83.9	64.7	1916	204	755	6.8	216.63	42.51	52.85	1433	NA	NA	NA	2	NA	NA	NA	NA	NA
982	42456	2	2	4	NA	NA	0.34	11593.552192	11132.793498	1	61	NA	NA	95.4	285	1243	6	271.6	81.1	77.14	2106	NA	NA	NA	NA	NA	NA	NA	NA	NA	NA	2	NA	NA	NA	NA	NA
983	42457	1	27	1	3	5	1.76	21719.93559	21679.457463	1	62	23.76	83	164.9	190	843	4.8	197.26	33.65	56.42	1312	NA	NA	NA	NA	NA	NA	NA	2	2	2	2	2	2	2	2	2
984	42458	1	7	3	NA	NA	2.37	41273.271184	46980.7713	1	63	22.09	75.5	128.9	201	653	0.8	420.61	53.79	61.1	2363	137	945	7	178.68	32.1	56.83	1228	NA	NA	NA	2	NA	NA	NA	NA	2
985	42459	2	57	3	5	1	5	120732.420443	120348.956842	2	61	27	86.1	150.8	296	560	0.7	214.33	49.21	70.29	1547	463	1509	8.4	237.61	37.51	67.83	1479	2	2	2	2	2	2	2	2	2
986	42460	1	59	4	5	1	5	19455.192916	19347.377468	1	65	41.79	139.2	180.2	510	1103	6.8	650.86	111.83	123.78	4000	342	2648	2.9	279.72	150.92	115.05	2880	2	2	1	1	2	2	2	2	2
987	42461	1	8	3	NA	NA	1.41	21024.598828	22036.884715	2	64	14.56	51.8	117.2	205	1443	10.1	177.07	66.36	64.51	1550	163	906	6.4	272.77	117.48	64.22	2408	NA	NA	NA	2	NA	NA	NA	NA	2
988	42462	1	11	5	NA	NA	2.17	33408.864152	33866.060825	1	70	20.47	73.7	140.5	127	350	0.8	151.57	32.84	59.07	1147	160	498	2.4	202.71	112.52	89.34	2203	NA	NA	NA	2	NA	NA	NA	NA	2
989	42463	2	1	3	NA	NA	5	23630.062472	24862.188195	1	70	NA	NA	NA	168	974	6.5	145.11	33.52	27.43	983	147	727	5	102.17	36.27	27.25	826	NA	NA	NA	2	NA	NA	NA	NA	NA
990	42464	2	52	1	5	6	4.24	15309.085961	15128.868113	1	69	30.24	101.4	160.6	226	427	0.9	165.33	68.8	75.63	1565	184	473	1.5	149.5	24.04	45.85	986	2	1	2	2	2	2	2	2	2
991	42465	1	9	3	NA	NA	NA	53713.890496	54448.959246	2	63	25.09	83.3	145.2	204	1828	9.5	318.35	71.05	73.43	2182	368	1339	9	299.84	126.01	182.58	3086	NA	NA	NA	2	NA	NA	NA	NA	1
992	42466	2	13	1	NA	NA	NA	13667.008338	13924.139613	2	71	18.83	69.2	149	207	1138	6.8	269.3	64.65	110.27	2116	170	1055	2.7	184.04	83.63	73.05	1767	2	NA	NA	2	NA	NA	NA	NA	2
993	42467	2	27	3	4	6	5	81656.516088	87318.155581	1	73	27.67	83.2	159.5	96	533	0.3	192.86	60.28	36.45	1442	141	805	6.6	126.52	41.21	38.21	1019	2	2	2	2	2	2	2	2	2
994	42468	2	72	2	4	3	NA	6340.396598	0	1	62	NA	NA	NA	NA	NA	NA	NA	NA	NA	NA	NA	NA	NA	NA	NA	NA	NA	2	2	1	2	2	2	2	2	NA
995	42469	1	12	1	NA	NA	0.32	9480.288241	10136.154525	1	64	15.91	63	149.8	187	994	4.1	280.69	93.72	36.23	2069	189	851	2.4	302.39	168.36	103.05	3138	2	NA	NA	2	NA	NA	NA	NA	2
996	42470	1	0	1	NA	NA	2.07	3455.479944	3432.28467	1	65	NA	NA	NA	NA	NA	NA	NA	NA	NA	NA	NA	NA	NA	NA	NA	NA	NA	NA	NA	NA	NA	NA	NA	NA	NA	NA
997	42471	1	50	3	5	1	5	79632.530766	87175.405044	1	63	27.38	99.8	170.4	452	1868	1.6	227.02	152.98	122.14	2713	508	1296	6	384.01	101.03	82.71	2699	2	2	1	2	2	2	2	2	2
998	42472	2	1	3	NA	NA	NA	30080.033887	30993.399579	2	72	NA	NA	NA	113	375	3.3	156.58	30.65	35.87	1024	226	1125	10.7	188.33	47.73	57.08	1399	NA	NA	NA	2	NA	NA	NA	NA	NA
999	42473	1	53	3	5	3	5	66478.663049	67688.889692	1	70	20.86	73	177.2	425	720	7.4	198.87	92.38	180.58	3089	647	735	8.6	286.92	88.03	81.92	2427	2	2	2	2	2	2	2	2	2
1000	42474	2	47	1	3	6	2.5	14562.014974	14390.591611	2	70	39.49	117.4	157.3	228	840	1.4	147.62	36.86	86.24	1273	237	1244	2.7	316.89	77.69	54.84	2146	1	1	2	2	2	2	2	2	2
1001	42475	1	27	3	5	5	0.69	31669.029713	31506.985628	1	69	20.85	75.3	181.8	461	2044	5.4	583.9	153.4	143.45	4276	159	817	2	221.56	75.93	72.55	1822	1	2	2	2	2	2	2	2	2
1002	42476	2	6	1	NA	NA	0.84	7544.522116	7462.755594	1	62	14.09	52.4	112.7	278	805	3.4	271.16	71.76	58.02	1912	221	1238	9.3	209.13	48.1	55.08	1460	NA	NA	NA	2	NA	NA	NA	NA	2
1003	42477	1	25	1	1	6	0.85	31171.97499	32005.290041	2	70	25.05	86.8	166.2	440	1488	11.3	356.69	71.16	75.32	2314	424	1511	12.3	369.57	114.45	95.25	2839	2	1	2	2	2	2	2	2	1
1004	42478	2	0	3	NA	NA	4.32	22622.621969	22385.280716	1	61	NA	NA	NA	NA	NA	NA	NA	NA	NA	NA	NA	NA	NA	NA	NA	NA	NA	NA	NA	NA	NA	NA	NA	NA	NA	NA
1005	42479	2	55	4	3	3	3.09	22001.877758	21909.970721	1	72	43.5	127.1	163.3	263	520	6.3	207.7	64.37	116.64	1862	334	1225	8.8	251.35	63.47	107.76	1940	1	2	1	1	2	2	2	2	2
1006	42480	1	0	1	NA	NA	NA	5254.044615	5218.776285	2	72	NA	NA	NA	101	819	11.7	105.56	50.15	25.52	974	197	1494	15.6	175.66	75.77	43.32	1552	NA	NA	NA	NA	NA	NA	NA	NA	NA
1007	42481	2	30	1	5	6	4.37	24525.233986	24259.945581	1	71	29.31	93.9	158.9	369	838	5.2	286.34	96.84	125.51	2530	243	842	4.2	278.42	84.42	60.91	2087	2	2	2	2	2	2	2	2	2
1008	42482	2	35	4	3	5	0.47	25352.687503	26203.429558	1	64	30.55	107.7	166.2	231	475	2.9	125.01	88.7	73.65	1927	NA	NA	NA	NA	NA	NA	NA	2	1	1	2	2	2	2	2	2
1009	42483	1	59	1	4	1	4.38	15232.987003	16759.554881	1	71	26.12	93	165	410	833	5.9	278.95	148.23	90.89	2870	514	818	1.7	358.19	97.02	71.1	2512	1	1	1	2	2	2	2	2	2
1010	42484	2	72	3	4	1	5	44295.827451	43058.15259	2	61	42.44	119.8	153.8	102	671	2.1	97.44	97.82	52.31	1475	160	649	2	195.43	82.99	66	1774	2	2	1	1	2	1	1	1	2
1011	42485	1	8	3	NA	NA	2.02	39161.998869	39697.926565	2	62	14.13	57.7	130.6	254	789	5.2	264.42	60.43	57.66	1788	277	1054	7.2	270.13	52.74	92.14	1857	NA	NA	NA	2	NA	NA	NA	NA	1
1012	42486	2	32	1	4	4	0.68	23476.223352	24271.764925	1	66	29.21	95.3	158.2	364	999	5.8	277.31	52.54	62.6	1781	351	1076	5.1	314.17	34.52	77.75	1855	2	2	1	2	2	2	2	2	NA
1013	42487	1	11	1	NA	NA	1.93	11939.56401	14059.335408	1	66	24.62	88.1	151.1	140	583	2.6	233.32	55	59.09	1653	156	173	0.6	205.14	69.32	75.99	1725	NA	NA	NA	2	NA	NA	NA	NA	2
1014	42488	2	12	4	NA	NA	NA	14608.86791	15161.279114	2	64	26.71	82.5	153.7	90	153	0	112.73	33.19	26.26	843	249	1423	9.8	239.32	77.23	96.6	2017	2	NA	NA	2	NA	NA	NA	NA	2
1015	42489	2	28	1	3	1	0.68	17782.20875	17959.179799	2	67	26.94	91.2	155.8	278	663	2.5	258.75	44.66	78.63	1756	263	321	0.4	180.68	28.39	46.59	1144	2	2	2	2	2	2	2	2	NA
1016	42490	1	46	3	5	1	1.25	28063.33823	28058.000784	2	60	31.09	112.5	182.1	226	1006	3.2	369.59	104.27	79.68	2704	260	901	6.6	318.91	70.41	70.56	2149	2	2	2	2	2	2	2	2	2
1017	42491	2	60	2	1	3	NA	4501.74604	4626.586159	2	69	34.31	114.3	156.1	157	848	5.4	226.62	41.71	49.06	1473	NA	NA	NA	NA	NA	NA	NA	2	2	2	2	2	2	2	2	2
1018	42492	1	71	4	1	1	1.51	10683.390739	10754.111554	1	59	29.62	98.6	166.7	295	909	0.6	499.52	112.02	54.18	3184	188	610	0.6	272.12	70.69	49.4	1915	2	2	1	2	2	2	2	2	2
1019	42493	1	57	3	5	3	5	82326.837852	82477.366737	1	60	25.8	100	192.8	284	1077	1	340.94	105.08	76.01	2600	327	1114	6.6	442.15	209.71	86.93	3936	1	1	2	2	2	2	2	2	2
1020	42494	2	7	2	NA	NA	0.58	11696.159075	13777.806129	1	66	14.6	56.4	132.4	153	700	4.9	230.71	36.2	41.92	1413	NA	NA	NA	NA	NA	NA	NA	NA	NA	NA	2	NA	NA	NA	NA	2
1021	42495	1	48	4	3	3	4.29	28456.589778	30702.717318	2	67	33.71	108.8	178.9	267	795	2.9	241.41	118.25	106.7	2440	164	986	1	250.58	85.44	94.09	2144	2	1	1	2	2	2	2	2	2
1022	42496	1	43	1	3	6	2.5	15028.797226	15497.577473	2	70	30.12	104.2	167.3	836	1886	7.1	584.53	194.26	128.98	4442	644	5894	10	638.37	278.28	230.23	5935	1	1	2	2	2	2	2	2	2
1023	42497	1	41	5	1	3	1.08	28803.804675	31602.188917	1	67	23.6	88.3	169	796	1006	3.1	330.44	184.08	238.21	4634	414	2403	4.6	381.12	272.29	259.59	5016	1	1	2	2	2	2	2	2	2
1024	42498	1	2	1	NA	NA	2.66	7242.847705	7942.966531	1	65	15.7	47.6	91	286	948	2.7	241.02	51.09	63.3	1646	198	579	0.5	264.27	26.32	42.13	1440	NA	NA	NA	2	NA	NA	NA	NA	NA
1025	42499	2	8	3	NA	NA	0.65	22022.479423	22208.417691	2	61	25.52	85.3	146.8	293	978	1.9	305.3	93.16	74.07	2324	313	839	1	358.18	65.55	61.28	2178	NA	NA	NA	2	NA	NA	NA	NA	1
1026	42500	2	10	4	NA	NA	2.11	5606.317197	5680.091574	2	66	30.49	87	158.5	279	1157	6.4	297.71	92.93	115.7	2494	121	329	3.1	144.69	25.11	41.47	965	NA	NA	NA	2	NA	NA	NA	NA	2
1027	42501	2	19	4	NA	NA	2.19	14985.758019	15101.927118	1	64	38.78	107.4	165.1	118	312	0.6	113.89	41.02	43.98	988	118	264	1.6	88.43	41.45	62.57	979	2	NA	2	2	NA	NA	NA	NA	2
1028	42502	1	64	2	4	1	5	7799.133473	8410.121353	2	66	35.89	115.8	171.7	247	752	3.4	232.18	47.9	59.31	1673	249	819	5	216.83	34.95	51.49	1427	2	2	1	2	2	2	2	2	2
1029	42503	1	39	1	5	1	5	31111.976878	33829.743671	2	67	28.1	107	187.5	230	1345	5.6	179.17	65.05	65.25	1541	247	1179	6.8	145.68	71.32	106.27	1630	2	2	2	2	2	2	2	2	2
1030	42504	1	63	3	2	1	2.5	58553.019777	60669.208582	2	67	25.24	96.6	175.8	NA	NA	NA	NA	NA	NA	NA	NA	NA	NA	NA	NA	NA	NA	1	1	1	2	2	2	2	2	NA
1031	42505	2	2	3	NA	NA	0.14	10965.5972	11053.101173	2	60	NA	NA	NA	274	1221	9.1	202.46	45.7	60.09	1430	117	340	0.9	210.82	19.46	27.61	1097	NA	NA	NA	2	NA	NA	NA	NA	NA
1032	42506	2	45	1	2	1	0.04	17358.052461	18826.238688	1	73	25.8	87.9	157.5	130	795	0.6	197.12	44.16	47.52	1345	312	730	3.7	200.91	35.28	69.95	1356	2	1	2	2	2	2	2	2	NA
1033	42507	2	31	3	2	1	0.71	35611.355795	35931.65342	1	67	25.56	93.8	159.1	278	728	2.2	353.55	52.58	65.01	2124	166	621	2.2	162.2	43.26	56.8	1255	2	1	2	2	2	2	2	2	1
1034	42508	1	13	5	NA	NA	2.42	60577.459859	63972.72675	2	64	17.26	62.4	145.8	52	74	0.5	139.53	13.4	28.18	810	140	660	3.1	246.48	40.83	76.11	1674	2	NA	NA	2	NA	NA	NA	NA	2
1035	42509	1	39	1	3	1	3.63	24920.154407	26006.077809	2	74	44.52	150	184.1	319	1372	0.6	361.64	98.37	88.41	2647	233	728	0.2	309.92	104.36	79.02	2465	2	1	2	2	2	2	2	2	2
1036	42510	1	38	3	4	1	1.89	108944.572622	111928.644159	2	61	31.4	101.1	171.9	197	1086	3.5	135.27	81.59	98.87	1752	191	273	0.1	193.84	32.19	51.08	1430	2	1	1	2	2	2	2	2	2
1037	42511	2	2	3	NA	NA	1.09	10628.967903	10815.467511	2	63	15.83	44	88.5	127	1100	6.5	123.49	38.95	34.4	971	207	1320	5.8	191.82	61.63	58.73	1542	NA	NA	NA	2	NA	NA	NA	NA	NA
1038	42512	1	17	4	NA	NA	1.69	14389.441495	14580.174024	1	68	32.17	91.5	161.4	212	627	0.2	128.33	103.06	103.22	1868	158	704	2.3	263.83	65	64.41	1875	2	NA	2	2	NA	NA	NA	NA	2
1039	42513	2	9	3	NA	NA	1.01	25863.591803	26081.961016	2	59	17.28	62.3	135	162	544	4.2	201.43	51.74	72.91	1546	188	1069	8.2	205.07	60.06	66.98	1620	NA	NA	NA	2	NA	NA	NA	NA	2
1040	42514	1	2	1	NA	NA	NA	6678.591846	6771.687394	2	64	16.79	46.2	82.4	234	1427	10	202.39	28.09	45.62	1206	NA	NA	NA	NA	NA	NA	NA	NA	NA	NA	2	NA	NA	NA	NA	NA
1041	42515	2	8	1	NA	NA	2.1	7269.084406	7234.881247	1	65	15.87	56.2	122.7	NA	NA	NA	NA	NA	NA	NA	NA	NA	NA	NA	NA	NA	NA	NA	NA	NA	2	NA	NA	NA	NA	1
1042	42516	1	25	3	4	5	4.41	78960.339763	82025.925915	1	65	25.14	86.1	177.7	406	957	1	315.89	117.11	114.32	3939	185	1498	4.7	218.54	106.66	90.09	2217	1	1	2	1	2	2	2	2	2
1043	42517	2	60	4	5	3	5	11630.61	11585.678259	1	68	29.13	95.3	174.1	297	680	2.2	369.35	67.54	81.91	2374	388	679	1.7	149.7	77.86	57.74	1454	2	1	1	2	2	2	2	2	NA
1044	42518	1	35	1	3	1	1.99	33141.17579	34209.2093	1	66	48.86	143.2	176.5	260	594	1.4	436.7	102.97	145.9	3457	NA	NA	NA	NA	NA	NA	NA	2	1	1	2	2	2	2	2	2
1045	42519	1	62	1	1	1	2.5	5534.662799	5972.103252	2	72	23.92	84.8	158.9	482	1344	12.5	449.93	65.25	103.21	2758	595	1023	4.9	501.06	50.13	128.9	2927	2	1	2	2	2	2	2	2	1
1046	42520	2	19	2	NA	NA	NA	16427.791	16495.773013	1	71	25.08	85.5	158	103	353	0.4	55.48	23.96	49.41	643	111	510	0.3	114.5	32.04	42.72	911	1	NA	2	2	NA	NA	NA	NA	2
1047	42521	2	43	1	5	1	4.29	27492.977815	27169.331759	2	65	28.06	83.7	154.4	336	1359	6.7	278.78	61.65	88.06	1981	367	1352	2.5	268.69	73.74	82.58	2028	2	2	2	2	2	2	2	2	NA
1048	42522	2	9	1	NA	NA	0.7	6832.221308	6880.770245	1	70	19.96	71.8	134.1	382	2278	14.6	334.93	62.07	75.52	2150	203	858	3.4	218.35	27.43	33.8	1206	NA	NA	NA	2	NA	NA	NA	NA	2
1049	42523	2	40	4	4	1	1.07	15211.040727	15147.500619	2	70	28.9	91.6	170.8	250	2064	8.5	293.32	59.68	58.15	1903	33	99	0	62.23	1.94	4.93	283	2	2	2	2	2	2	2	2	2
1050	42524	1	64	3	3	1	4.67	46864.678897	47353.391877	1	61	28.03	107	178.3	222	388	1.6	186.55	77.35	45.51	1590	189	299	1.1	167	60.19	35.81	1321	1	1	1	2	2	1	2	2	2
1051	42525	1	19	2	NA	NA	0.47	8073.830268	8206.652322	1	62	25.3	88.5	169.5	270	1161	0.9	342.29	90.35	76.07	2426	NA	NA	NA	NA	NA	NA	NA	1	NA	2	2	NA	NA	NA	NA	NA
1052	42526	1	65	3	4	1	3.41	77460.910979	75785.340358	2	60	26.85	102.6	172.6	265	1411	9.6	291.69	125.5	78.78	2557	303	843	1.5	316.15	90.35	78.68	2347	2	2	2	2	2	2	2	2	2
1053	42527	2	53	2	2	1	NA	10794.213984	10667.144999	2	73	32.26	102	153.8	168	308	1.6	126.9	33.86	38.69	937	101	326	2.4	52.71	9.99	13.98	346	2	2	1	2	2	2	2	2	2
1054	42528	2	41	3	2	3	2.19	35976.116648	37870.1122	1	71	35.24	101.5	160.6	233	729	1	225.92	54.12	48.02	1561	NA	NA	NA	NA	NA	NA	NA	1	1	2	2	2	2	2	2	2
1055	42529	1	71	3	2	3	2.5	27844.157844	27828.255867	2	62	39.7	138.5	180.2	324	982	4.7	161.78	93.85	74.09	1847	254	640	4.5	186.03	85.64	52.21	1700	2	1	2	1	2	2	2	1	2
1056	42530	1	0	3	NA	NA	2.32	17201.873324	17810.31505	2	60	NA	NA	NA	18	102	1.2	8.64	4.74	2.04	84	15	84	1.1	7.2	3.95	1.71	70	NA	NA	NA	NA	NA	NA	NA	NA	NA
1057	42531	2	63	4	5	2	0.98	10426.652764	10079.686715	1	67	NA	150	NA	260	573	4.5	118.37	18.17	25.06	686	162	460	3.1	91.24	13.29	35.85	605	2	1	1	1	2	2	2	1	2
1058	42532	2	67	1	3	1	2.61	6326.360533	6165.349851	2	72	28.39	93	155.9	297	919	1.4	174.17	36.73	68.44	1277	194	633	0.8	158.72	27.09	43.24	1030	2	1	2	1	2	2	2	2	2
1059	42533	2	66	3	2	3	4.65	62024.989502	63760.146247	1	68	24.8	76.2	153.6	194	863	3.2	212.61	46.28	58.04	1484	307	813	1.5	165.61	80.51	53.58	1679	2	2	1	2	2	2	2	2	1
1060	42534	1	12	3	NA	NA	1.03	29942.464676	30658.946941	1	61	20.01	74.9	142.8	231	1461	5.9	337.69	104.4	74.61	2557	91	1117	7.5	155.9	26.7	31.64	987	1	NA	NA	2	NA	NA	NA	NA	NA
1061	42535	2	30	4	2	6	0	24901.217858	26493.364124	1	60	21.77	71	162.8	57	182	0.1	63.08	12.92	16.72	436	266	1168	1.3	471.96	122.46	98.81	3378	2	1	1	2	2	2	2	2	2
1062	42536	1	31	3	4	5	0.52	24294.622036	27225.407194	2	63	26.68	104.4	178.8	223	1106	4	330.17	139.52	116.18	3002	138	82	0.3	112.49	24.16	68.19	945	2	1	2	2	2	2	2	2	2
1063	42537	2	62	4	4	1	2.19	11494.14765	11111.658746	1	59	29.85	95	163.7	202	578	1.2	239.82	59.11	59.45	1714	187	470	2.1	198.54	68.24	63.73	1650	2	2	1	2	2	2	2	2	2
1064	42538	1	13	2	NA	NA	1.21	18421.991441	18725.05042	2	61	21.06	76.1	176.5	210	744	6	284.36	64.41	58.41	1924	58	310	0.1	29.66	17.18	16.25	340	2	NA	NA	2	NA	NA	NA	NA	2
1065	42539	1	50	3	5	1	5	77911.339601	79453.121633	2	68	27.9	95.2	167	512	1250	17.6	570.63	117.98	117.94	3953	NA	NA	NA	NA	NA	NA	NA	2	2	2	2	2	2	2	2	NA
1066	42540	2	7	4	NA	NA	5	8749.052476	8727.28754	1	62	20.92	66.1	125.2	154	497	2.1	198.59	56.46	66.11	1561	NA	NA	NA	NA	NA	NA	NA	NA	NA	NA	2	NA	NA	NA	NA	2
1067	42541	2	72	1	1	2	3.82	10944.02877	13131.035139	2	65	42.29	122.8	154	229	501	4.3	219.2	68.86	67.24	1739	235	373	0.4	220.6	56.13	53.28	1697	2	2	1	1	2	2	2	2	1
1068	42542	2	39	4	4	3	1.63	27974.770259	27842.72974	1	61	37.73	102.6	164.9	173	634	0.6	361.33	81.89	76.99	2459	106	744	0.6	322.96	51.97	21.9	1833	2	2	1	2	2	2	2	2	2
1069	42543	1	45	3	5	5	1.96	116710.080329	118595.311978	1	69	18.51	72.2	181.1	383	1780	16.1	384.21	106.5	165.8	3139	336	1510	10.4	446.84	128.58	172.69	3626	2	1	2	2	2	2	2	2	NA
1070	42544	2	67	1	1	1	2.19	7480.950035	7888.875108	1	71	35.99	107.2	158.4	266	1082	1.9	220.21	53.01	44.39	1532	204	542	3.5	103.3	40.71	44.97	942	1	2	1	3	2	2	2	2	2
1071	42545	2	74	3	3	1	3.65	37167.132864	36128.641686	1	59	36.97	110.1	156.8	145	762	4.4	142.62	53.98	57.69	1292	284	916	7.2	199.45	44.34	61.57	1412	2	2	2	2	2	2	2	2	2
1072	42546	1	51	3	2	1	2.48	22515.398006	24752.7181	1	67	42.4	131.3	175.5	443	471	2.6	209.5	61.43	124.76	1887	519	755	3.8	255.29	186.37	185.86	3436	2	1	1	3	1	2	2	2	2
1073	42547	2	79	3	3	2	2.18	27998.489743	29696.592292	1	62	21.34	74	147.6	262	428	1.7	203.35	60.45	52.27	1509	310	730	5.2	247.63	41.34	70.15	1573	2	2	1	2	2	2	2	2	2
1074	42548	2	8	3	NA	NA	0.75	18411.881174	18858.579439	1	65	20.84	70.7	129.4	265	871	5.7	210.82	62.82	60.88	1633	314	1736	10.8	346.47	135.36	126.04	3109	NA	NA	NA	2	NA	NA	NA	NA	1
1075	42549	2	0	1	NA	NA	0.34	3667.506959	4140.395777	1	65	NA	NA	NA	69	149	1.2	59.24	11.76	11.11	387	37	212	3.6	44.71	14.4	6.67	335	NA	NA	NA	NA	NA	NA	NA	NA	NA
1076	42550	2	18	3	NA	NA	4.19	28072.545965	29863.904343	1	67	35.23	114.9	167.3	230	934	4.7	265.44	102.94	83.43	2292	313	988	5.4	363.89	157.96	90.88	3225	2	NA	2	2	NA	NA	NA	NA	2
1077	42551	1	2	4	NA	NA	4.01	8152.384291	0	2	68	NA	NA	NA	NA	NA	NA	NA	NA	NA	NA	NA	NA	NA	NA	NA	NA	NA	NA	NA	NA	2	NA	NA	NA	NA	NA
1078	42552	1	7	4	NA	NA	1.11	11119.713236	10975.891611	1	64	20.78	66	128.1	134	722	2.8	169.91	54.67	53.79	1372	299	1428	5.4	264.7	66.63	77.31	1946	NA	NA	NA	2	NA	NA	NA	NA	2
1079	42553	2	7	3	NA	NA	0.5	20934.389908	21111.141314	2	70	18.16	68.6	135	259	1400	13.9	306.17	64.45	50.78	1976	237	573	6	223.62	51.82	72.58	1622	NA	NA	NA	2	NA	NA	NA	NA	2
1080	42554	2	20	4	4	5	5	26988.273006	28690.876512	1	63	35.5	106.6	160.9	143	581	1.8	186.94	50.86	51.77	1395	359	1555	10.5	285.73	100.2	194.23	2812	2	2	2	2	2	2	2	2	2
1081	42555	2	2	1	NA	NA	2.62	9463.144623	10017.683665	1	71	16.81	47.7	93.2	162	1049	7.1	110.66	72.5	77.34	1402	164	878	3.6	157.72	46.15	64.47	1304	NA	NA	NA	2	NA	NA	NA	NA	NA
1082	42556	2	12	3	NA	NA	1.09	25718.554402	27359.700451	2	64	18.94	65.5	149.8	145	863	4.5	144.55	47.7	68.86	1274	131	534	3.7	157.31	28.12	25.77	964	2	NA	NA	2	NA	NA	NA	NA	NA
1083	42557	2	68	3	3	1	1.1	52544.860904	67781.940802	1	61	46.97	NA	153.8	204	474	3.3	136.95	35.8	47.75	1040	346	1095	5.6	241.4	47.8	55.15	1546	2	2	1	1	1	1	1	1	2
1084	42558	1	79	3	4	1	5	23204.917264	23475.937189	1	70	27.97	101.8	170.5	384	515	1.9	250.97	102.19	116.22	2350	433	445	0.8	254.86	76.06	62.95	1913	2	1	2	2	2	2	2	2	NA
1085	42559	2	41	3	5	1	2.56	84114.821395	83513.276786	1	67	20.91	74.8	160.4	368	962	4.4	327.6	102.73	91.26	2530	232	1350	6.4	306.09	75.24	67.81	2153	1	2	2	2	2	2	2	2	2
1086	42560	1	59	3	4	5	1.76	82326.837852	82477.366737	1	60	21.94	84.7	181.9	321	1545	6.4	253.51	135.21	103.22	2824	401	1915	17.2	267.69	121.18	91.22	2684	2	1	1	2	2	2	2	2	NA
1087	42561	1	2	3	NA	NA	1.03	9208.394958	9171.2942	2	63	NA	49.4	NA	NA	NA	NA	NA	NA	NA	NA	NA	NA	NA	NA	NA	NA	NA	NA	NA	NA	2	NA	NA	NA	NA	NA
1088	42562	1	10	1	NA	NA	3.94	12483.57013	12228.427506	1	71	17.06	61	142.4	161	881	7	185.8	30.29	68.15	1285	98	317	0.6	114.35	42.15	49.06	1024	NA	NA	NA	2	NA	NA	NA	NA	2
1089	42563	2	48	5	2	1	1.08	30961.582027	31844.038458	2	67	26.67	86.8	141.1	218	680	4.4	236.33	44.59	56.8	1558	NA	NA	NA	NA	NA	NA	NA	2	2	2	2	2	2	2	2	NA
1090	42564	2	0	3	NA	NA	0.87	6599.995163	6745.681924	1	60	NA	NA	NA	NA	NA	NA	NA	NA	NA	NA	NA	NA	NA	NA	NA	NA	NA	NA	NA	NA	NA	NA	NA	NA	NA	NA
1091	42565	1	0	4	NA	NA	0.68	9055.830829	9593.894123	2	67	NA	NA	NA	68	525	8.7	67	29.7	12.28	586	72	568	9.2	73.28	32.76	13.52	640	NA	NA	NA	NA	NA	NA	NA	NA	NA
1092	42566	1	32	3	4	1	5	72092.386204	72664.946495	1	63	31.76	105.3	173.4	290	665	0.4	216.18	72.44	98.8	1886	226	565	1.2	129.76	65.33	126.13	1653	2	1	1	2	2	2	2	2	2
1093	42567	1	62	3	2	1	4.55	77451.559352	79782.889051	2	59	32.22	101.5	175.9	538	1679	6.4	336.6	136.08	109.53	3119	397	2042	6.8	297.01	97.45	132.52	2582	2	2	1	2	9	2	2	2	2
1094	42568	1	42	2	4	6	2.12	23869.578891	23928.571735	2	61	30.56	109	164.8	NA	NA	NA	NA	NA	NA	NA	NA	NA	NA	NA	NA	NA	NA	2	2	1	1	2	2	2	2	2
1095	42569	1	2	3	NA	NA	0.93	8954.928352	8918.848814	2	59	15.01	48	95.9	162	695	4.6	185.65	33.83	40.55	1183	193	643	2.9	188.05	52.28	38.79	1344	NA	NA	NA	2	NA	NA	NA	NA	NA
1096	42570	2	10	1	NA	NA	1.45	7696.368816	7660.155159	1	65	17.46	68.6	143	110	327	2	111.19	29.39	31.12	823	115	565	4.8	141.22	12.42	22.93	752	NA	NA	NA	2	NA	NA	NA	NA	2
1097	42571	2	24	1	3	5	1.24	23373.167023	24672.59435	1	66	37.74	119.8	158.5	219	247	0.2	180.58	27.86	46.47	1598	154	233	2	162.74	44.74	54.31	1255	2	2	2	2	2	2	2	2	2
1098	42572	1	17	3	NA	NA	2.49	62362.035121	63854.273407	1	67	19.22	69.8	178.3	259	1709	12.8	490.55	75.02	98.46	2999	NA	NA	NA	NA	NA	NA	NA	2	NA	2	2	NA	NA	NA	NA	2
1099	42573	2	7	1	NA	NA	1.09	8937.862728	8758.424035	2	70	13.72	50.7	118	207	1066	3.7	236.33	59.13	64.31	1703	101	573	2.4	119.59	39.4	34.82	975	NA	NA	NA	2	NA	NA	NA	NA	2
1100	42574	1	15	4	NA	NA	0.58	16594.152503	16814.108551	1	68	26.54	86.7	174.7	329	1267	10.6	437.81	81.56	75.83	2752	NA	NA	NA	NA	NA	NA	NA	1	NA	NA	2	NA	NA	NA	NA	2
1101	42575	2	41	3	3	1	3.77	79814.774172	80330.170581	2	62	26.88	87.7	156.8	92	242	1.1	280.98	17.41	23.84	1356	263	562	1.5	323.36	67.06	38.94	2005	2	1	2	2	2	2	2	2	2
1102	42576	1	28	1	1	6	1.13	24166.679396	24497.104606	2	67	31.38	104.6	164.3	852	4121	18.8	452.81	95.49	219.68	4115	379	1691	1.2	215.71	80.96	135.15	2298	1	1	2	2	2	2	2	2	NA
1103	42577	2	29	4	4	1	1.85	24837.036108	25242.683944	2	74	38.74	112.2	166.2	286	979	1.8	429.28	95.04	88.77	2897	215	667	2.4	285.09	58.44	68.84	2316	2	2	1	2	2	2	2	2	2
1104	42578	2	69	4	1	5	1.28	8658.692514	8750.827258	1	62	31.84	99.2	155.2	114	269	0.9	61.77	14.62	24.31	465	79	166	0.2	35.83	9.68	21.65	311	2	2	1	1	2	2	2	2	2
1105	42579	1	5	4	NA	NA	5	11971.351906	12133.795697	2	67	14.23	51	107.7	152	633	4.7	186.45	70.37	62.87	1611	NA	NA	NA	NA	NA	NA	NA	NA	NA	NA	2	NA	NA	NA	NA	NA
1106	42580	2	80	3	3	2	2.35	28968.55967	34519.211649	1	63	22.79	86.4	166.8	341	1483	9.7	227.04	45.36	74.88	1576	501	1209	8.8	369.05	43.99	71.87	2063	2	2	1	2	2	2	2	2	NA
1107	42581	2	44	4	3	4	NA	23833.861391	24647.070587	1	74	25.22	85.7	169.9	133	202	2.6	128.23	67.96	54.9	1349	199	562	2.9	53.67	66.06	100.78	1212	2	1	2	2	2	2	2	2	2
1108	42582	2	61	3	3	3	2.67	48770.402967	0	1	62	NA	NA	NA	NA	NA	NA	NA	NA	NA	NA	NA	NA	NA	NA	NA	NA	NA	1	1	2	2	2	2	2	2	NA
1109	42583	2	15	4	NA	NA	1.45	13089.723374	13537.93147	1	65	19.7	63.4	149.6	136	597	2.4	196.95	81.81	56.18	1748	301	1802	6.5	463.7	106.81	86.91	3127	2	NA	NA	2	NA	NA	NA	NA	2
1110	42584	1	48	3	3	3	5	99238.399493	102738.312492	1	61	29.12	112.9	186.7	265	1112	6.1	324.01	147.94	80.63	3803	147	935	1.9	63.29	61.75	81.25	1292	2	1	2	2	2	2	2	2	2
1111	42585	1	4	4	NA	NA	NA	10721.44536	10651.886016	2	64	16.49	48.1	103.9	269	1397	7.2	295.74	97.09	99.08	2430	181	794	6	287.1	90.52	60.55	2168	NA	NA	NA	2	NA	NA	NA	NA	NA
1112	42586	1	52	3	5	1	4.48	77488.443259	79128.033747	2	62	29.31	103.4	171.7	225	584	10.2	135.66	57.87	76.34	1345	208	950	2.6	210.65	85.05	67.23	1865	2	1	1	2	2	2	2	2	2
1113	42587	2	48	3	5	1	NA	72467.293178	71949.045515	1	62	20.92	71.2	162.6	130	181	0.1	114.06	16.81	26.43	706	NA	NA	NA	NA	NA	NA	NA	2	2	2	2	2	2	2	2	2
1114	42588	2	10	1	NA	NA	1.97	9190.621024	10826.339985	2	71	14.92	60	146.9	295	1232	12.1	266.72	43.01	74.62	1725	101	525	4.9	125.31	19.95	28.87	789	NA	NA	NA	2	NA	NA	NA	NA	1
1115	42589	2	16	2	NA	NA	NA	11956.459644	12181.408633	1	73	20.2	80.5	156.4	140	352	2.3	211.7	47.56	24.86	1340	272	353	0	264.78	79.9	36.64	1896	2	NA	2	2	NA	NA	NA	NA	2
1116	42590	1	59	3	4	1	1.46	29636.326702	30175.848264	1	71	42.61	135.6	175.2	238	489	1.6	155.38	48.54	43.39	1194	196	916	1.1	153.99	63.88	73.63	1484	1	1	1	1	2	2	2	2	1
1117	42591	2	68	4	5	3	4.38	12648.581903	12599.7175	1	72	23.65	87.2	160.2	193	932	5.2	242.29	41.17	44.44	1476	425	1634	9.9	369.8	132.27	96.45	3116	2	2	1	2	2	2	2	2	2
1118	42592	2	53	1	3	1	2.04	16965.190773	17218.351848	1	66	28.44	92.8	143.3	143	406	0.3	261.93	75.27	49.18	1907	211	522	2.2	371.59	94.32	72.05	2586	2	1	2	2	2	2	2	2	2
1119	42593	1	6	3	NA	NA	0.99	20151.997594	20792.860943	1	74	15.1	52.1	109.8	NA	NA	NA	NA	NA	NA	NA	NA	NA	NA	NA	NA	NA	NA	NA	NA	NA	2	NA	NA	NA	NA	2
1120	42594	1	64	3	3	1	4.64	53088.2953	51939.933025	2	63	33.64	119.8	186.5	501	821	2.9	554	142.87	126.43	4255	403	1066	2.3	203.75	93.25	143.52	2865	1	1	1	2	2	2	2	2	2
1121	42595	1	18	3	NA	NA	0.58	26500.200824	27134.314419	1	67	23.35	82.6	176.2	293	2375	8.5	276.46	151.68	103.4	3059	303	1135	3.5	377.89	115.54	95.59	2903	2	NA	2	2	NA	NA	NA	NA	1
1122	42596	2	59	2	1	2	1.47	12409.395626	12817.527786	2	72	31.8	101.5	151.4	160	517	3.4	157.57	21.36	29.13	913	180	366	1.3	116.33	29.33	76.04	1037	2	2	2	2	2	2	2	2	2
1123	42597	2	8	1	NA	NA	0.72	11461.949426	11543.396651	1	71	14.65	55.3	129.6	317	1129	6.8	287.61	68.09	63.57	1986	NA	NA	NA	NA	NA	NA	NA	NA	NA	NA	2	NA	NA	NA	NA	2
1124	42598	1	13	2	NA	NA	1.81	15497.865816	15752.820194	2	61	18.51	70.6	160.2	241	1140	7.6	152.98	79.48	97.3	1720	558	1692	20.2	327.29	93.27	122.42	2606	2	NA	NA	2	NA	NA	NA	NA	2
1125	42599	2	67	3	3	1	2.14	35298.379131	41938.830842	2	60	29.61	95.4	165.2	256	872	4.3	183.17	87.6	63.17	1756	283	824	4.4	174.1	66.21	63.75	1528	2	1	2	2	2	2	2	2	2
1126	42600	2	44	2	1	1	0.91	19072.571202	18848.049781	2	66	25.27	87.1	154.1	320	1486	8.4	251.76	71.07	70.69	1910	172	304	1	159	22.96	31	955	2	2	2	2	2	2	2	2	2
1127	42601	1	0	1	NA	NA	0.81	4631.65281	4600.562351	2	66	NA	NA	NA	54	599	10.8	75.41	39.77	15	720	41	461	8.4	58.65	30.93	11.66	560	NA	NA	NA	NA	NA	NA	NA	NA	NA
1128	42602	2	2	1	NA	NA	1.16	7618.698098	7980.913665	1	60	16.86	46.3	81.5	240	1882	20	263.73	79.66	69.51	2039	152	1050	6.6	141.69	49.94	44.34	1190	NA	NA	NA	2	NA	NA	NA	NA	NA
1129	42603	1	80	3	4	2	3.43	20784.245424	21012.851117	1	63	34.74	128	173.1	339	613	3.7	207.42	99.45	58.7	1896	597	1194	3.5	279.56	140.13	119.12	2730	2	1	1	1	9	1	2	2	NA
1130	42604	2	43	3	5	1	3.57	104003.469123	109478.826841	2	70	25.57	88.8	156.6	253	874	1	212.21	93.43	104.25	2105	140	1466	5.5	75.03	66.45	76.98	1211	2	1	2	2	2	2	2	2	2
1131	42605	1	53	1	5	1	5	16143.008083	17312.522839	1	66	30.8	104.5	174.6	458	1752	13.8	274.61	96.37	112.15	2536	453	2048	12.4	335.53	97.16	124.12	2677	2	2	2	2	2	2	2	2	2
1132	42606	2	7	5	NA	NA	5	35049.985807	35345.916776	2	69	17.28	60.5	123.6	191	514	7.6	199.62	28.85	51.31	1256	280	1349	7.5	190.24	78.95	117.95	1951	NA	NA	NA	2	NA	NA	NA	NA	2
1133	42607	2	32	4	4	3	2.33	23944.204864	24747.683472	1	64	16.67	67.7	163.2	214	1035	5.3	207.84	77.34	76.07	1824	NA	NA	NA	NA	NA	NA	NA	2	2	2	2	2	2	2	2	2
1134	42608	2	8	4	NA	NA	2.36	10194.026439	0	2	64	NA	NA	NA	NA	NA	NA	NA	NA	NA	NA	NA	NA	NA	NA	NA	NA	NA	NA	NA	NA	2	NA	NA	NA	NA	NA
1135	42609	1	33	4	2	1	4.1	12823.266607	13495.770509	2	66	24.25	91.6	174.2	545	2136	5	526.8	161.39	182.48	4527	NA	NA	NA	NA	NA	NA	NA	1	2	2	2	2	2	2	2	2
1136	42610	1	0	3	NA	NA	2.52	15840.219547	16804.584034	1	63	NA	NA	NA	39	327	6.9	51.47	23.46	10.17	458	36	299	6.3	46.99	21.42	9.29	419	NA	NA	NA	NA	NA	NA	NA	NA	NA
1137	42611	2	3	2	NA	NA	0.47	9034.428424	10585.420166	2	62	17.21	49	92.1	181	749	5.2	249.1	84.05	54.65	1959	132	769	5.3	124.86	61.11	47.87	1234	NA	NA	NA	2	NA	NA	NA	NA	NA
1138	42612	1	36	2	1	5	1.25	26202.84809	28491.781085	2	68	27.95	97.9	175	345	712	2.6	254.82	29.02	46.03	1410	185	281	0.7	132.87	46.94	91.35	1309	1	2	2	2	2	2	2	2	2
1139	42613	1	52	1	1	1	5	16143.008083	17312.522839	1	66	38.61	124.8	173.1	402	536	1.2	281.29	62.59	70.06	3127	NA	NA	NA	NA	NA	NA	NA	2	1	2	1	2	2	2	2	2
1140	42614	1	19	4	NA	NA	0.58	16594.152503	16970.930705	1	68	25.1	88	179.1	455	2097	4.5	352.1	61.37	73.83	2210	NA	NA	NA	NA	NA	NA	NA	1	NA	2	2	NA	NA	NA	NA	2
1141	42615	2	0	1	NA	NA	2.42	5246.384526	5373.419263	2	72	NA	NA	NA	113	496	7.8	133.08	28.68	17.81	857	89	602	10.8	101.59	44.64	19.49	858	NA	NA	NA	NA	NA	NA	NA	NA	NA
1142	42616	2	1	3	NA	NA	1.16	12311.649355	13954.032202	1	67	NA	NA	NA	208	1470	12.3	195.81	54.14	53.61	1466	102	732	4.9	90.51	39.23	36.17	854	NA	NA	NA	2	NA	NA	NA	NA	NA
1143	42617	1	71	5	5	1	3.21	33239.250879	34539.296683	2	67	23.43	93.2	175.3	339	867	4.3	291.49	98.36	46.62	2159	109	344	1.8	100.65	26.53	21.81	722	2	2	2	2	2	2	2	2	2
1144	42618	2	3	3	NA	NA	2.8	47293.131736	53711.745859	1	65	14.12	46.9	93.7	133	1090	3.8	199.23	63.79	44.75	1525	183	1226	7	196.81	60.04	59.04	1563	NA	NA	NA	2	NA	NA	NA	NA	NA
1145	42619	1	0	1	NA	NA	0.63	5188.336762	5555.084729	2	66	NA	NA	NA	NA	NA	NA	NA	NA	NA	NA	NA	NA	NA	NA	NA	NA	NA	NA	NA	NA	NA	NA	NA	NA	NA	NA
1146	42620	2	1	2	NA	NA	5	6072.394234	6882.683849	1	62	NA	NA	NA	200	880	8.6	181.98	52.39	57.52	1425	245	911	6.7	262.9	41.15	54.22	1608	NA	NA	NA	2	NA	NA	NA	NA	NA
1147	42621	1	54	3	3	1	0.71	24155.229924	25217.676216	1	67	34.62	110.5	177.6	337	685	3.7	236.39	67.06	53.3	1744	420	817	3.6	275.42	162.64	80.15	2836	2	2	1	1	2	2	2	2	1
1148	42622	1	9	1	NA	NA	5	10469.944281	10530.973096	2	71	18	64.1	135.8	361	2063	14.6	456.89	117.03	81.96	3138	241	1539	6.7	330.29	67.65	64.37	2147	NA	NA	NA	2	NA	NA	NA	NA	1
1149	42623	2	5	4	NA	NA	0.41	14966.079872	14690.437452	1	68	16.56	55.4	123.6	190	743	4.2	256.89	78.14	61.19	1962	103	438	5.7	134.25	30.42	34.11	941	NA	NA	NA	2	NA	NA	NA	NA	NA
1150	42624	2	1	2	NA	NA	NA	8997.039648	10197.588808	2	61	NA	NA	NA	135	746	6.6	123.76	42.6	37.94	1023	32	313	3.2	42.89	9.1	9.09	281	NA	NA	NA	2	NA	NA	NA	NA	NA
1151	42625	1	10	4	NA	NA	0.67	11901.435286	12371.008922	1	72	20.93	66.8	140.8	138	915	4.2	161.76	48.1	34.86	1213	116	719	8.1	258.95	69.05	31.67	1755	NA	NA	NA	2	NA	NA	NA	NA	2
1152	42626	2	55	4	2	1	4.29	21262.599804	23050.202454	2	68	42.1	120.8	160.9	250	286	10.6	159.58	85.02	128.51	1938	187	241	0.1	153.84	40.69	31.99	1074	2	1	1	2	2	2	2	2	2
1153	42627	1	80	1	1	5	0.94	10840.502033	11071.200157	1	66	NA	NA	NA	113	258	1.6	55.38	49.64	55.11	891	176	704	2.5	64.79	66.48	75.96	1153	2	1	1	1	1	1	1	1	NA
1154	42628	1	41	3	5	1	5	116710.080329	120766.666868	1	69	26.74	95.5	178.4	328	1231	8	188.35	94.47	78.6	1978	349	1021	5	304.05	133.18	96.29	2872	2	2	2	2	2	2	2	2	2
1155	42629	2	60	1	1	4	1.02	8251.2084	8150.919915	1	66	36.06	110.6	141.5	155	875	9.7	101.37	41.79	45.55	956	171	661	2.6	147.2	68.69	84.48	1545	2	2	1	1	2	2	2	2	NA
1156	42630	2	11	1	NA	NA	0.6	9152.626373	8968.876033	2	61	18.65	68.1	153.6	124	715	2.2	151.68	37.73	37.21	1082	229	1281	3.3	211.57	63.05	72.36	1678	NA	NA	NA	2	NA	NA	NA	NA	2
1157	42631	2	0	4	NA	NA	0.48	8572.762198	8507.497943	2	71	NA	NA	NA	70	630	12	84.2	40.5	16.2	770	63	567	10.8	75.78	36.45	14.58	702	NA	NA	NA	NA	NA	NA	NA	NA	NA
1158	42632	2	65	3	4	1	5	59356.356426	60045.772497	1	60	27.38	94	165.5	214	944	4.8	116.28	59.53	56.57	1257	273	1849	15.4	202.21	41.89	83.59	1498	2	2	1	2	2	2	2	1	1
1159	42633	1	10	1	NA	NA	NA	8471.206671	8298.06983	2	64	18.93	67.2	142.8	25	102	0.5	107.63	9.83	16.98	577	189	458	1.5	131.14	23.83	32.72	831	NA	NA	NA	2	NA	NA	NA	NA	2
1160	42634	2	22	4	3	5	0.32	29760.881158	29596.698601	1	68	26.21	95.2	163.2	110	294	0.3	255.16	32.43	48.54	1639	75	414	1.6	297.93	67.77	50.63	1978	1	1	2	2	2	2	2	2	2
1161	42635	2	4	4	NA	NA	0.3	13636.226017	13094.286016	1	74	12.72	46.5	112.5	236	994	7.4	183.04	87.1	72.9	1769	251	1032	6.7	284.35	60.35	52.27	1847	NA	NA	NA	2	NA	NA	NA	NA	NA
1162	42636	1	55	2	4	1	5	12775.874489	13174.38127	2	71	34.17	119	172.7	282	930	8.2	323.7	111.86	131.91	2810	243	988	9.4	432.74	77.76	109.82	2838	2	2	1	2	2	2	2	2	2
1163	42637	1	17	1	NA	NA	5	11862.608886	12683.289124	1	63	27.13	84.3	171.4	213	1389	9.1	143.9	36.01	46.09	1043	290	943	1.2	319.16	102.95	132.5	2704	2	NA	2	2	NA	NA	NA	NA	1
1164	42638	2	48	4	3	5	1.16	23833.861391	25371.590684	1	74	67.27	NA	170.3	NA	NA	NA	NA	NA	NA	NA	NA	NA	NA	NA	NA	NA	NA	2	1	1	1	1	2	2	2	NA
1165	42639	1	64	3	3	3	5	46864.678897	47353.391877	1	61	30.35	125.3	186.1	456	666	4.4	231.61	122.13	114.34	2420	523	853	4.4	329.92	121.35	136.63	3056	2	1	2	2	2	2	2	2	1
1166	42640	2	79	3	4	2	1.57	35990.287526	34984.678721	1	60	25.28	87.8	151.6	227	1011	14.4	147	43.95	67.45	1237	236	890	6.1	157.01	60.29	76.04	1465	2	2	2	2	2	2	2	2	2
1167	42641	1	16	3	NA	NA	2.59	78539.717113	80419.065224	1	61	20.3	68.3	168.6	128	481	0.1	280.06	86.51	77.67	2198	248	1738	2.9	304.23	120.02	99.98	2685	1	NA	2	2	NA	NA	NA	NA	2
1168	42642	2	58	3	4	3	1.64	31615.478686	32881.124637	2	67	35.22	115.2	163.1	265	1239	9.9	141.23	75.47	79.9	1754	243	1735	11.6	173.72	59.74	92.78	1592	1	2	1	2	2	2	2	2	2
1169	42643	2	31	3	5	5	4.81	94752.680264	94790.868854	2	61	23.43	89.7	184.1	208	1001	4.4	265.09	43.56	35.4	1588	NA	NA	NA	NA	NA	NA	NA	2	2	2	2	2	2	2	2	1
1170	42644	1	1	3	NA	NA	0.02	10666.184231	10736.65229	1	67	NA	NA	NA	237	1284	6.8	243.55	44.95	38.93	1509	163	980	8.5	201.48	39.57	42.67	1314	NA	NA	NA	2	NA	NA	NA	NA	NA
1171	42645	1	17	2	NA	NA	2.28	13300.694987	13706.174937	1	68	18.83	64.3	170.9	129	239	0.4	237.45	91.15	89.51	2134	152	699	2	222.48	56.21	62.59	1629	2	NA	2	2	NA	NA	NA	NA	1
1172	42646	2	30	1	3	1	1.36	17480.851664	17753.997514	1	74	31.02	108.8	169.2	263	3300	12.4	240.72	22.04	30.62	1249	NA	NA	NA	NA	NA	NA	NA	2	1	2	2	2	2	2	2	2
1173	42647	1	48	1	4	6	5	28374.259294	31153.796722	2	65	26.45	89.2	168.4	404	1364	9.2	356.46	110.94	79.28	2689	293	1478	1.3	299.6	109.48	81.22	2615	1	2	2	2	2	2	2	2	2
1174	42648	1	44	3	2	1	0.58	72445.236257	72431.457691	1	60	24.24	91.6	179.6	494	1137	1.2	493.75	109.01	106.53	3437	669	2365	7.6	535.3	156.35	159.44	4676	1	2	2	2	2	2	2	2	2
1175	42649	2	49	4	4	3	1.24	24764.43774	26846.44911	1	65	42.05	117.8	152.5	418	1178	4.6	234.53	166.42	97.01	2800	235	648	3	111.83	43.73	106.64	1278	2	1	1	1	2	2	2	2	2
1176	42650	1	34	3	5	1	5	63492.392561	0	1	65	NA	NA	NA	NA	NA	NA	NA	NA	NA	NA	NA	NA	NA	NA	NA	NA	NA	2	2	2	2	2	2	2	2	NA
1177	42651	1	76	3	3	2	1.18	9471.568094	9299.250643	1	60	30	107.4	178.6	464	1185	6.3	315.05	193.05	159.04	3808	199	368	1.2	220.22	75.22	61.83	2204	2	1	2	2	2	2	2	2	2
1178	42652	1	49	3	2	1	3.92	105033.375324	106896.049528	2	67	34.72	109	168.7	309	1000	4.3	86.38	134.15	214.88	2444	343	3076	4.5	243.62	231.41	170.84	3730	1	1	1	2	2	2	2	2	1
1179	42653	2	0	4	NA	NA	0.87	7418.543008	8295.050483	1	65	NA	NA	NA	NA	NA	NA	NA	NA	NA	NA	NA	NA	NA	NA	NA	NA	NA	NA	NA	NA	NA	NA	NA	NA	NA	NA
1180	42654	2	25	1	2	5	0.7	18927.522231	19979.794676	2	72	20.61	80.2	157.6	149	308	1.6	109.42	43.37	55.94	1060	125	500	3	61.89	12.41	26.68	455	2	2	2	2	2	2	2	2	2
1181	42655	1	29	3	2	4	1.42	39673.674776	39940.293843	2	64	29.37	NA	171.9	184	1103	2.9	255.18	68.96	60.46	1866	NA	NA	NA	NA	NA	NA	NA	2	1	2	2	2	2	2	2	NA
1182	42656	2	55	1	3	1	5	13426.565042	13268.508142	2	71	35.94	108.5	157.1	218	791	4.8	201.34	31.57	37.18	1214	342	1308	1.9	281.79	113.13	128.04	2642	2	2	1	2	2	2	2	2	2
1183	42657	2	44	2	4	3	4.08	20857.913358	21169.163131	1	72	30.67	98.8	160.8	288	800	8.7	219.91	79.79	133.45	2343	243	661	1.3	203.06	47.29	53.26	1437	2	2	2	2	2	2	2	2	2
1184	42658	2	60	2	5	4	1.61	7187.743246	7187.413631	1	72	28.44	90.9	170.1	295	1609	7	205.15	134.45	99.14	2378	734	1993	25.2	306.05	125.41	153.56	2904	1	1	2	2	2	2	2	2	2
1185	42659	1	40	1	1	6	1.94	23538.035928	24272.237483	1	69	28.69	99.8	170.9	404	920	0.6	283.48	80.68	106.24	2240	268	1063	2	194.67	94.43	175.71	2358	1	2	2	2	2	2	2	2	1
1186	42660	2	29	1	3	6	NA	12061.188204	14561.451491	1	70	29.5	89.7	147.4	215	761	2.1	195.27	80.04	97.86	1890	125	219	0.7	155.73	21.06	51.82	1016	2	2	2	2	2	2	2	2	2
1187	42661	2	19	3	NA	NA	0.94	26315.363825	0	1	61	NA	NA	NA	NA	NA	NA	NA	NA	NA	NA	NA	NA	NA	NA	NA	NA	NA	2	NA	2	2	NA	NA	NA	NA	NA
1188	42662	2	4	3	NA	NA	0.78	44397.657282	46224.747374	2	69	13.46	44.5	102.7	192	952	6.8	148.19	71.51	83.91	1563	NA	NA	NA	NA	NA	NA	NA	NA	NA	NA	2	NA	NA	NA	NA	NA
1189	42663	1	8	2	NA	NA	0.68	9968.413658	9939.190908	2	61	13.97	51.4	123.5	252	1018	7.8	257.79	45.14	51.52	1644	129	937	5	166.83	31.23	33.26	1071	NA	NA	NA	1	NA	NA	NA	NA	2
1190	42664	1	53	4	4	1	1.55	22436.10665	22311.77178	1	68	22.24	94.7	190	194	388	3.4	163.09	61	35.44	1574	252	945	2.3	550.93	167.31	82.14	4269	2	1	1	2	1	1	1	2	NA
1191	42665	2	75	3	1	1	1.43	41869.277142	41119.99046	2	60	33.2	104.2	162.8	327	1102	4.6	361.51	93.45	77.82	2539	139	581	3.2	128.8	56.59	49.48	1225	2	2	1	1	2	2	2	2	2
1192	42666	1	78	4	2	2	0.69	12184.179765	13327.749219	2	72	38.48	123.1	166.2	336	687	4	300.88	111.8	78.43	2502	224	297	1.6	193.78	44.4	51.55	1342	2	1	1	1	1	2	2	2	NA
1193	42667	2	0	1	NA	NA	1.14	4056.49173	4242.528709	1	73	NA	NA	NA	NA	NA	NA	NA	NA	NA	NA	NA	NA	NA	NA	NA	NA	NA	NA	NA	NA	NA	NA	NA	NA	NA	NA
1194	42668	2	65	3	3	1	5	59522.803907	62187.260445	2	63	21.93	82.7	161.8	243	833	2.7	279.49	56.79	56.78	1832	306	804	1.4	390.53	103.84	55.34	2653	2	2	1	2	2	2	2	2	2
1195	42669	1	2	3	NA	NA	5	36488.416326	36729.483592	2	59	18.33	NA	85.5	335	2192	11.1	299.98	133.35	97.31	2764	NA	NA	NA	NA	NA	NA	NA	NA	NA	NA	2	NA	NA	NA	NA	NA
1196	42670	2	62	3	3	1	2.92	61297.248153	62009.20742	1	63	29.29	101	166.6	234	885	4.6	286.69	58.45	64	1901	272	760	1.4	321.07	55.17	92.91	2124	2	1	1	2	2	2	2	2	1
1197	42671	2	7	3	NA	NA	5	39723.390767	40058.779819	1	59	18.36	66.7	131.8	347	1280	8.7	383.27	103.85	93.99	2793	600	1123	9.4	291.85	190.92	118.74	3220	NA	NA	NA	2	NA	NA	NA	NA	2
1198	42672	2	64	4	2	2	1.45	9742.308807	9845.974011	2	60	22.15	88.5	169.7	161	906	5.4	225.94	106.28	75.43	2167	172	586	5.5	349.95	52.21	49.85	2042	2	1	1	2	2	2	2	2	1
1199	42673	2	65	4	2	1	3.86	12310.329932	12093.874566	2	67	27.57	NA	153.3	203	764	1.7	219.58	75.57	45.79	1732	177	679	2.9	165.35	39.68	36.2	1148	2	2	1	2	2	2	2	2	NA
1200	42674	1	80	3	5	1	4.38	20210.854368	20739.085984	1	65	27.62	107	172.4	276	324	0.3	127	66.3	61.6	1534	310	897	6	231.02	51.94	44.78	1697	2	1	1	2	1	1	2	2	NA
1201	42675	2	1	1	NA	NA	0.83	6131.217522	6356.162253	1	65	NA	NA	NA	107	689	6.4	109.97	30.28	29.15	808	141	1001	4.4	94.4	33.34	41.17	831	NA	NA	NA	2	NA	NA	NA	NA	NA
1202	42676	2	38	3	5	1	5	60428.027586	60876.39607	1	70	27.16	92.8	172.8	430	608	8.8	227.5	73.77	107.03	2479	321	649	2.2	222.03	54.19	65.01	1626	2	1	2	2	2	2	2	2	2
1203	42677	2	12	3	NA	NA	2.9	58584.649055	62323.038228	1	67	23.29	83.5	170.5	198	409	1.9	207.26	44.42	62.97	1440	191	871	5.7	181.26	38.45	44.55	1226	2	NA	NA	2	NA	NA	NA	NA	2
1204	42678	2	50	5	2	1	1.08	22834.12549	23657.581166	1	65	27.28	97.7	154.6	156	460	3.1	104.32	17.05	19.26	624	199	702	5.8	177.26	28.31	44.5	1126	2	2	2	2	2	2	2	2	2
1205	42679	2	37	2	3	1	0.6	23783.600538	23856.928554	2	61	41.44	110.8	164.7	183	578	4.5	260.59	68.91	81.83	1993	149	331	0.8	203.45	50.7	49.91	1472	2	1	1	2	2	2	2	2	2
1206	42680	2	39	1	2	1	0.7	24525.233986	24259.945581	1	71	26.47	89.8	154.4	261	672	3.5	326.77	131.37	96.76	2844	307	960	6.8	231.01	117.13	92.02	2304	1	2	2	2	2	2	2	2	2
1207	42681	1	59	4	3	3	0	23747.324968	25621.742142	2	67	30.08	103.8	176.3	353	688	2.5	408.31	36.22	72.39	2243	NA	NA	NA	NA	NA	NA	NA	1	2	1	2	2	2	2	2	1
1208	42682	1	80	3	1	1	2.06	22642.240072	25965.260671	2	62	26.09	100.2	159.4	307	885	4.1	428.66	103	80.42	2901	198	355	1.6	190.98	74.27	39.77	1557	2	2	2	2	2	1	2	2	NA
1209	42683	1	75	3	5	1	5	23204.917264	22782.747231	1	70	33.98	118.8	172.4	242	1037	4.3	159.91	41.14	62.8	1240	330	879	5.2	157.9	97.66	63.06	1979	2	1	2	2	2	2	2	2	2
1210	42684	1	16	4	NA	NA	0.95	15205.394706	15985.499547	2	64	18.87	63.5	166.8	185	1009	7.2	295.27	42.81	42.67	1718	485	1742	10.4	535.13	57.75	71.08	2886	1	NA	2	2	NA	NA	NA	NA	2
1211	42685	1	23	4	4	5	1.54	28903.097021	31761.29104	2	67	34.24	105.8	182.4	144	297	3.3	133.6	55.71	57.52	1350	202	1447	0.4	263.09	133.29	96.46	2631	1	1	2	2	2	2	2	2	1
1212	42686	2	49	3	5	1	5	104634.426877	107616.681558	2	66	32.65	99.7	162.4	273	1404	1.2	196.84	97.24	114.46	2127	270	252	0.7	112.96	81.91	52.19	1589	2	1	2	3	2	2	2	2	2
1213	42687	2	46	4	5	1	4.8	28558.830985	28439.534007	1	68	22.87	79.9	166.5	145	319	4.1	211.25	27.41	46.66	1256	223	748	2.1	194.57	52.95	74.99	1532	2	2	2	2	2	2	2	2	NA
1214	42688	2	17	3	NA	NA	1.75	28552.939292	28922.770075	1	73	19.62	73	154.6	149	485	1.7	183.79	74.44	74.14	1696	294	437	1.1	127.36	127.06	100.52	2070	2	NA	2	2	NA	NA	NA	NA	2
1215	42689	2	39	4	3	1	2.15	28954.697638	28818.031876	2	67	25.58	84.3	173.6	327	541	0.4	391.15	113.13	84.2	2900	NA	NA	NA	NA	NA	NA	NA	2	2	2	2	2	2	2	2	1
1216	42690	2	0	3	NA	NA	0.88	8099.58043	8014.605109	2	60	NA	NA	NA	99	573	5.6	98.38	22.41	13.43	641	107	413	6.4	99.08	28.83	15.68	710	NA	NA	NA	NA	NA	NA	NA	NA	NA
1217	42691	1	6	3	NA	NA	0.69	24629.191578	24966.239387	2	63	14.96	53.3	117.9	207	801	7.4	308.61	82.77	94.01	2339	376	2808	19.3	371.65	61.03	97.26	2405	NA	NA	NA	2	NA	NA	NA	NA	2
1218	42692	2	63	1	1	1	1.83	13745.426209	13578.358805	1	65	31.09	111.5	158.3	125	469	1	78.09	38	52.27	873	77	166	0.3	67.06	18.98	35.94	590	1	2	2	2	2	2	2	2	2
1219	42693	1	49	3	4	1	5	93473.601614	93455.823604	1	60	23.8	88.2	173.7	535	2022	10.4	369.39	126.71	89.55	2873	385	471	1.2	273.81	62.56	75.53	1932	2	2	2	2	2	2	2	2	2
1220	42694	2	7	3	NA	NA	2.73	31719.620904	31987.433227	2	62	12.73	46.6	114.2	191	756	8.8	237.49	70.81	50.82	1775	129	408	7	153.5	26.47	44.92	1019	NA	NA	NA	2	NA	NA	NA	NA	2
1221	42695	1	50	5	3	1	5	61574.501404	63076.903637	2	69	23.37	90.8	177.7	268	596	0.3	303.88	59.69	82.38	2072	NA	NA	NA	NA	NA	NA	NA	2	2	2	2	2	2	2	2	2
1222	42696	1	78	3	3	1	2.24	11530.567194	12352.537342	2	61	28.82	103.5	162.5	155	494	2	131.97	26.3	53.81	981	344	554	2.1	244.09	57.76	61.36	1687	1	1	2	1	2	2	2	2	1
1223	42697	1	15	4	NA	NA	2.9	10685.313951	10679.490655	1	62	25.22	82	177.2	266	2347	4.6	339.17	157.76	127.05	3289	136	626	4.7	172.8	26.44	34.63	1038	2	NA	NA	2	NA	NA	NA	NA	1
1224	42698	2	57	2	3	1	3.79	12873.994128	13066.104799	1	68	NA	NA	NA	149	970	5.1	218.34	47.66	71.69	1588	206	779	1.7	155.3	76.54	75.61	1597	2	1	2	1	2	2	2	2	NA
1225	42699	1	62	3	1	5	0.96	16702.876731	18536.01857	2	63	36.94	124.4	176.9	289	1720	5.6	300.63	95.62	78.04	2320	284	1241	9	209.56	83.61	85.59	1915	1	2	1	3	1	2	2	2	2
1226	42700	1	64	5	5	3	1.44	40868.480144	41825.345085	2	69	28.25	103.2	171.4	421	677	4.7	291.03	60.18	80.37	2166	434	1046	7	351.44	46.35	70.08	2151	2	2	2	2	2	2	2	2	1
1227	42701	2	25	2	5	5	0.69	19636.154523	19831.576302	1	68	20.25	73.7	169.4	285	1569	1.8	268.31	65.29	85.31	1968	268	777	5.2	283.07	27.44	46.25	1508	2	2	2	2	2	2	2	2	2
1228	42702	2	70	3	3	2	1.1	20747.605945	20783.50754	1	67	35.76	107.9	153.8	238	511	9.4	116.92	151.85	77.78	2136	172	481	1	113.4	43.72	66.84	1126	2	1	1	2	2	2	2	2	1
1229	42703	2	42	2	1	1	2.02	18530.680289	18312.537982	2	71	25.76	90	161.5	NA	NA	NA	NA	NA	NA	NA	NA	NA	NA	NA	NA	NA	NA	2	2	2	2	2	2	2	2	NA
1230	42704	1	45	1	2	1	2.18	17164.150437	18407.644036	1	65	25.4	93	170	339	669	0.8	246.1	68.36	154.96	2249	351	990	1.4	408.18	163.23	238.6	4102	2	2	2	2	2	2	2	2	2
1231	42705	2	54	4	5	1	5	22428.724303	22837.22915	1	59	40.85	124.4	159.1	289	354	3.8	352.29	78.05	119.29	2599	185	715	0.6	248.98	55.74	64.63	1746	2	2	1	2	2	2	2	2	NA
1232	42706	2	6	3	NA	NA	2.71	44754.148644	46574.619876	2	59	14.54	55.2	124.1	200	1077	6.2	314.79	93.01	76.07	2384	117	827	8.1	159.61	47.4	45.91	1244	NA	NA	NA	2	NA	NA	NA	NA	2
1233	42707	2	1	2	NA	NA	1.41	10135.587915	10507.446701	2	65	NA	NA	NA	103	644	5.6	88.42	21.1	37.03	688	225	703	3.9	231.94	35.04	42.79	1397	NA	NA	NA	2	NA	NA	NA	NA	NA
1234	42708	1	13	4	NA	NA	5	16026.451034	16101.446526	2	71	19.44	66.6	168.5	275	1106	5.6	323.92	61.01	100.17	2227	74	158	0	170.64	6.15	21.76	845	2	NA	NA	2	NA	NA	NA	NA	1
1235	42709	2	8	1	NA	NA	1.1	10962.463255	11514.714368	1	66	19.26	68.7	129.9	170	1002	5.6	227.72	26.39	60.57	1386	127	769	2.4	210.12	31.45	34.22	1227	NA	NA	NA	2	NA	NA	NA	NA	2
1236	42710	1	29	3	4	5	4.33	93925.792144	94972.686978	2	71	29.24	99.5	181	196	175	0.6	241.94	33	74.05	1542	586	1854	5.3	420.52	165.22	119.29	3572	1	2	2	2	2	2	2	2	2
1237	42711	2	2	2	NA	NA	2.66	9873.508597	11282.362785	1	72	14.45	43.6	91.5	494	2890	30.8	377.36	81.42	88.9	2590	NA	NA	NA	NA	NA	NA	NA	NA	NA	NA	2	NA	NA	NA	NA	NA
1238	42712	2	63	4	4	1	5	11494.14765	11111.658746	1	59	26.98	86.6	159.7	236	835	4.7	154.12	29.42	43.14	1029	139	482	3.5	125.87	40.14	55.62	1082	1	2	2	2	2	2	2	2	2
1239	42713	2	39	4	5	1	5	25723.385911	26177.622694	1	59	36.96	114.8	168.3	174	474	1.7	190.55	34.74	50.62	1273	249	654	1.5	128.39	95.08	142.43	1949	1	2	2	2	2	2	2	2	2
1240	42714	2	80	3	5	2	1.92	37845.878167	46314.866079	2	61	33.42	NA	159	NA	NA	NA	NA	NA	NA	NA	NA	NA	NA	NA	NA	NA	NA	2	2	1	1	1	2	2	2	NA
1241	42715	1	51	3	5	1	5	78824.450902	80492.310191	2	62	37.6	126.1	187.3	476	1028	1.8	408.48	122.78	136.86	3719	471	1807	7.1	256.99	88.52	66.53	2598	2	1	2	2	2	2	2	2	2
1242	42716	1	65	2	2	1	3.79	6353.175701	6855.30856	1	68	NA	NA	NA	NA	NA	NA	NA	NA	NA	NA	NA	NA	NA	NA	NA	NA	NA	2	1	1	2	2	2	2	2	NA
1243	42717	1	47	3	2	1	1.13	33478.62622	33472.258825	2	60	24.47	100.7	170.1	173	261	0.2	126.28	45.23	48.32	1088	91	386	0.4	46.56	28.32	40.91	604	2	1	1	1	2	2	2	2	2
1244	42718	1	5	3	NA	NA	0.58	11423.550782	11450.734811	1	61	21.58	71.7	123.1	140	625	5.4	252.33	81.66	51.19	1936	215	1512	7.3	347.99	92.34	59.35	2441	NA	NA	NA	2	NA	NA	NA	NA	NA
1245	42719	1	17	3	NA	NA	NA	40552.592463	40454.332425	2	60	39.51	132.7	187.7	215	850	4.9	139.35	24	53.03	954	258	592	0.9	210.62	59	47.91	1554	2	NA	1	2	NA	NA	NA	NA	2
1246	42720	2	10	4	NA	NA	1.05	10194.026439	10350.401393	2	64	26.36	84.5	144.7	69	270	1.3	87.33	55.81	27.77	963	222	1262	4	309.04	93.7	81.86	2386	NA	NA	NA	2	NA	NA	NA	NA	NA
1247	42721	1	18	3	NA	NA	1.25	30368.65376	31095.334148	2	63	22.36	74.6	152.2	274	854	4	173.6	50.1	44.1	2042	NA	NA	NA	NA	NA	NA	NA	1	NA	2	1	NA	NA	NA	NA	2
1248	42722	1	3	1	NA	NA	0.5	13546.768451	14296.361507	1	71	16.28	51.2	96	416	719	6.5	300.34	96.92	84.45	2329	226	600	3.7	169.23	46.31	46.33	1231	NA	NA	NA	2	NA	NA	NA	NA	NA
1249	42723	1	24	1	1	1	1.36	58583.297438	62555.797465	1	65	26.55	90.3	161.9	306	417	0.9	163.98	48.97	63.1	1569	150	478	3.4	191.7	51.92	36.04	1347	1	2	2	2	2	2	2	2	2
1250	42724	2	32	3	5	6	5	60428.027586	60876.39607	1	70	20.14	68.5	165.7	280	977	4.2	215.34	51.49	66.1	1662	718	1274	7.7	213.5	59.75	57.54	1510	2	2	2	2	2	2	2	2	NA
1251	42725	2	35	3	4	5	NA	110544.793641	112105.184164	2	61	26.16	90.7	163.7	136	566	0.1	116.14	36.47	25.57	1112	NA	NA	NA	NA	NA	NA	NA	2	2	1	2	2	2	2	2	2
1252	42726	2	32	1	2	1	0.96	15447.949378	15971.435876	1	65	25.45	85.9	158.7	240	774	4.5	216.11	110.58	85.91	2194	273	671	5.5	222.38	63.49	84.44	1772	2	2	2	2	2	2	2	2	NA
1253	42727	1	26	2	3	5	1.76	33184.384414	36352.060374	1	71	21.71	84.6	172.9	365	831	0.5	443.34	136.86	96.4	3715	197	762	0.2	326.07	77.33	61.96	2485	2	1	2	2	2	2	2	2	1
1254	42728	2	43	4	4	1	4.84	25638.92165	25531.821822	2	67	43.27	123.4	163.6	198	1039	5.4	196.01	57.76	81.17	1624	261	498	1.3	105.21	52.38	105.76	1300	2	2	1	2	2	2	2	2	2
1255	42729	1	11	3	NA	NA	2.99	30726.86977	31147.363641	2	74	16.21	61.6	148.8	160	802	2.2	261.93	52.57	53.67	1720	226	734	3.7	235.2	55.49	74.06	1704	NA	NA	NA	2	NA	NA	NA	NA	2
1256	42730	2	17	2	NA	NA	NA	12405.392862	12638.788087	2	73	22.31	80.9	158.3	157	289	1.1	143.22	40.25	57.07	1167	177	1402	6.2	181.88	55.44	61.52	1463	2	NA	2	2	NA	NA	NA	NA	2
1257	42731	1	6	1	NA	NA	2.33	9060.292371	9320.128493	1	65	20.93	62.6	121.7	173	956	6.8	128.98	42.78	57.53	1120	NA	NA	NA	NA	NA	NA	NA	NA	NA	NA	2	NA	NA	NA	NA	1
1258	42732	1	7	3	NA	NA	0.5	25861.220754	26942.310621	1	69	15.62	57.6	124.2	238	567	1.3	318.71	80.49	52.95	2185	277	671	0	244.2	82.34	50.34	1874	NA	NA	NA	2	NA	NA	NA	NA	2
1259	42733	1	68	4	2	1	2.83	9938.910884	12273.223799	2	65	44.78	139.4	170.9	241	990	1.6	340.16	83.66	80.96	2418	NA	NA	NA	NA	NA	NA	NA	2	2	1	3	2	2	2	2	NA
1260	42734	2	15	3	NA	NA	1.22	51525.437416	52793.144675	1	65	19.3	76.1	170.2	368	622	4.5	319.49	134.82	100.34	2874	NA	NA	NA	NA	NA	NA	NA	2	NA	NA	2	NA	NA	NA	NA	2
1261	42735	1	2	2	NA	NA	1.75	8825.593015	9313.945884	1	69	16.15	50	92.1	205	1122	4.4	230.67	60.14	64.36	1706	234	1452	10.3	238.84	62.04	83.13	1828	NA	NA	NA	2	NA	NA	NA	NA	NA
1262	42736	1	61	1	1	1	1.02	8842.521562	10456.806614	1	66	28.19	100	165.7	292	524	1.9	263.26	42.73	44.89	1568	287	650	4.1	220.79	62.44	68.21	1702	2	2	1	2	2	1	2	2	2
1263	42737	2	14	4	NA	NA	1.01	13951.477119	14981.3508	1	61	36.14	105.4	162.3	95	650	2.4	103.92	27.32	24.84	755	208	1110	4.4	178.16	32.66	44.79	1168	1	NA	NA	2	NA	NA	NA	NA	2
1264	42738	1	75	1	3	3	0.73	10263.832947	10464.601448	1	66	22.67	92.4	162	205	447	0.3	182.08	30.32	28.41	1091	319	1210	3.2	175.39	71.27	60.6	1563	2	2	2	2	2	2	2	2	1
1265	42739	2	9	3	NA	NA	5	45264.043018	45646.212419	2	61	16.11	55.2	129.7	141	955	5.5	195.96	32.52	47.47	1252	128	916	2	172.88	20.39	43.22	1036	NA	NA	NA	2	NA	NA	NA	NA	2
1266	42740	1	73	3	5	1	2.14	33412.989413	36761.116812	2	62	27.93	105.5	180.1	248	650	2.1	274.97	78.66	81.22	2116	367	1367	13.1	263.37	85.61	91	2122	2	2	1	2	2	2	2	2	1
1267	42741	1	58	1	4	1	5	11327.761972	11355.758146	2	64	22.5	79.9	164.8	449	1081	5.8	221.13	154.04	118.66	2704	311	519	28.2	191.64	85.1	145.18	2403	2	1	1	2	2	2	2	2	1
1268	42742	2	10	4	NA	NA	0.71	9636.12158	9783.93835	2	62	14.38	55.5	151.5	157	722	4.5	252.32	70.26	37.48	1758	NA	NA	NA	NA	NA	NA	NA	NA	NA	NA	2	NA	NA	NA	NA	2
1269	42743	1	34	2	2	1	0.58	23923.858409	24316.353467	1	62	30.81	98.1	174.4	602	1445	9	663.69	193.56	146.81	4963	567	1473	9	653.42	192.21	145.68	5013	1	2	2	2	2	2	2	2	2
1270	42744	1	23	1	2	6	1.5	33184.384414	34071.49686	1	71	26.06	93.1	177.7	150	132	1.7	195.81	38.93	96.52	1505	235	1021	0.5	215.14	73.73	81.73	2176	1	1	2	2	2	2	2	2	1
1271	42745	2	51	1	5	1	2.68	16708.142428	16957.467729	1	66	40.53	120.5	161.1	194	405	1	72.95	38.6	74.41	941	292	419	0.6	153.84	41.07	87.9	1329	2	2	1	1	2	2	2	2	2
1272	42746	2	69	3	5	1	4.75	59356.356426	60606.699744	1	60	21.22	81	162	207	954	3.3	179.24	38.24	51.29	1243	231	827	2.9	163.92	25.1	55.21	1072	2	2	2	2	2	2	2	2	2
1273	42747	2	0	4	NA	NA	2.54	8028.261275	8309.387419	1	73	NA	NA	NA	139	713	7.4	173.73	37.84	26.11	1122	110	578	7.1	125.07	31.52	23.29	860	NA	NA	NA	NA	NA	NA	NA	NA	NA
1274	42748	2	80	1	1	3	1.25	8604.951426	10324.52691	2	72	23.1	86.3	150.9	NA	NA	NA	NA	NA	NA	NA	NA	NA	NA	NA	NA	NA	NA	2	2	2	2	2	2	2	2	NA
1275	42749	2	77	3	3	2	1.18	32369.924968	40123.870233	2	60	21.56	NA	149.2	NA	NA	NA	NA	NA	NA	NA	NA	NA	NA	NA	NA	NA	NA	2	2	1	1	2	2	2	2	NA
1276	42750	2	23	3	3	5	1.34	66597.631645	67169.664642	1	60	25.51	84	156.9	179	1005	0.9	196.66	79.85	78.24	1813	315	874	4.6	297.12	68.21	82.75	2120	2	2	2	2	2	2	2	2	NA
1277	42751	1	76	3	3	1	5	28153.114415	28546.663415	1	67	34.52	116.9	171.4	248	524	2.8	152.06	68.44	62.98	1462	287	852	6.3	224.11	124.17	82.45	2329	2	1	1	1	2	1	1	2	1
1278	42752	2	63	4	1	2	NA	10599.441639	10712.227355	1	64	36.65	108	162.6	366	847	3.5	288.03	77.7	86.48	2143	145	387	1.1	225.43	26.76	33.86	1238	2	1	1	1	1	2	1	2	2
1279	42753	2	43	4	4	5	4.38	24764.43774	26846.44911	1	65	28.51	88.5	163.9	347	887	5.1	212.37	90.96	73.57	1947	396	658	2.5	215.47	76.89	57.16	1745	2	1	1	2	2	2	2	2	2
1280	42754	2	11	3	NA	NA	5	36956.20487	0	2	68	NA	NA	NA	NA	NA	NA	NA	NA	NA	NA	NA	NA	NA	NA	NA	NA	NA	NA	NA	NA	2	NA	NA	NA	NA	NA
1281	42755	2	0	3	NA	NA	NA	20301.581103	20088.590642	2	62	NA	NA	NA	NA	NA	NA	NA	NA	NA	NA	NA	NA	NA	NA	NA	NA	NA	NA	NA	NA	NA	NA	NA	NA	NA	NA
1282	42756	2	12	4	NA	NA	5	17545.190546	18145.959274	2	66	18.11	66.5	160.4	363	1601	5	276.41	73.64	82.71	2023	367	1062	30.7	200.18	57.83	112.34	1706	2	NA	NA	2	NA	NA	NA	NA	2
1283	42757	2	1	4	NA	NA	NA	9941.787187	10122.376904	2	64	NA	NA	NA	128	1051	8.2	138.29	34.21	41.18	1014	124	715	5.9	132.05	39.05	34.76	1006	NA	NA	NA	2	NA	NA	NA	NA	NA
1284	42758	1	6	4	NA	NA	2.04	11119.713236	10975.891611	1	64	15.18	49	111.6	129	439	0.6	207.94	44.05	40.56	1379	280	1540	6.1	247.35	102.32	68.04	2146	NA	NA	NA	2	NA	NA	NA	NA	2
1285	42759	1	80	3	5	2	5	13644.42773	17251.756805	1	70	NA	NA	NA	NA	NA	NA	NA	NA	NA	NA	NA	NA	NA	NA	NA	NA	NA	2	2	1	2	1	2	2	1	NA
1286	42760	1	43	3	2	6	2.14	94827.054607	96945.077908	2	71	27.58	99.3	177.9	215	1436	9.1	209.73	115.93	88.81	2198	263	979	0.9	240.3	69.64	65.83	1820	1	1	2	2	2	2	2	2	2
1287	42761	1	62	2	3	1	1.36	4995.517799	5553.664783	1	62	35.1	117.9	167.1	149	346	3.1	174.76	39.26	41.17	1193	135	2753	3.3	558.31	43.89	50.82	2798	2	1	2	2	2	2	2	2	2
1288	42762	1	4	4	NA	NA	2.45	10985.13299	12001.800576	2	68	13.9	49	109.3	389	2780	17.4	330.65	48.91	79.6	2035	167	1006	5.9	152.92	25.61	36.72	978	NA	NA	NA	2	NA	NA	NA	NA	NA
1289	42763	1	46	4	2	6	3.49	20658.940629	20347.990731	1	67	20.19	75.5	173.1	222	899	8.5	207.9	150.09	135.83	2736	96	221	4.7	160.51	62.46	51.55	1396	2	1	1	2	2	2	2	2	1
1290	42764	2	68	4	2	3	0.71	10410.691387	11230.090041	2	64	23.56	81	161.7	67	116	0.1	37.14	9.78	12.65	386	130	318	4.7	82.18	33.67	56.01	867	2	1	1	2	2	2	2	2	2
1291	42765	1	3	3	NA	NA	5	35905.435231	35760.771705	1	62	NA	NA	NA	135	398	2	107.01	37.26	66.81	1026	NA	NA	NA	NA	NA	NA	NA	NA	NA	NA	2	NA	NA	NA	NA	NA
1292	42766	1	51	3	5	1	1.5	82326.837852	82477.366737	1	60	25.38	79.4	172.6	658	1360	5.3	390.21	75.65	102.42	2592	421	1100	6.9	218.02	63.14	103.81	1920	2	2	2	2	2	2	2	2	2
1293	42767	1	17	3	NA	NA	2.49	56910.65589	60100.404455	1	64	23.42	77	172.9	321	1209	5.1	238.05	76.76	84.74	1950	279	1635	10.9	234.98	75.48	107.15	2026	2	NA	2	2	NA	NA	NA	NA	2
1294	42768	1	80	3	2	2	1.92	20998.85168	24080.685299	2	62	43.28	140.2	164.2	339	1399	10.5	277.67	115.83	99.91	2519	180	690	3.7	175.76	59.8	54.73	1505	2	2	2	2	2	2	2	2	NA
1295	42769	2	73	3	4	2	3.27	33131.392823	36089.391853	2	62	26.7	96.1	155.8	258	1371	2.9	160.63	33.14	49.35	1114	506	989	2.3	296.24	76.53	71.45	2073	2	1	1	2	2	2	2	2	NA
1296	42770	1	24	2	3	5	0.65	21719.93559	22393.592918	1	62	24.68	82.3	152.1	431	1173	6.5	380.49	61.78	137.03	2627	189	861	3.4	243.43	30.41	97.94	1681	1	2	2	2	2	2	2	2	2
1297	42771	1	54	4	2	1	1.57	20345.89528	20526.889228	1	63	22.57	85.1	178.5	123	369	3.2	218.05	47.63	63.9	1569	226	469	2	317.25	105	55.72	2408	2	1	2	2	2	2	2	2	2
1298	42772	2	65	3	3	1	1.43	27908.518021	28232.671692	1	64	36.37	110.5	145.7	229	527	3	122.47	47.97	39.05	1067	NA	NA	NA	NA	NA	NA	NA	2	2	2	2	2	2	2	2	2
1299	42773	1	2	1	NA	NA	NA	9532.727473	9698.463826	2	72	16.83	49.6	91.2	224	1943	12.9	246.71	74	70.21	1924	NA	NA	NA	NA	NA	NA	NA	NA	NA	NA	2	NA	NA	NA	NA	NA
1300	42774	1	0	5	NA	NA	1.04	5849.082733	6055.968689	1	62	NA	NA	NA	120	468	4.9	84.69	32.13	30.52	751	NA	NA	NA	NA	NA	NA	NA	NA	NA	NA	NA	NA	NA	NA	NA	NA
1301	42775	2	16	3	NA	NA	5	50633.829775	51289.662394	1	70	20.01	73.9	161.2	228	376	0.8	192.87	76.52	148.23	2113	269	285	0.3	268.37	70.08	89.02	2046	2	NA	2	2	NA	NA	NA	NA	2
1302	42776	1	14	3	NA	NA	5	76077.934277	75893.595366	1	64	19.75	88.6	165.2	275	2049	15.7	212.88	55.88	107.48	1778	435	3266	26.4	320.18	106.85	127.01	2709	1	NA	NA	2	NA	NA	NA	NA	2
1303	42777	1	10	1	NA	NA	0.48	11150.024198	11707.397097	2	72	24.71	86.6	147.7	179	952	4	304.88	81.08	43.15	2084	240	1483	10.3	383.05	105.18	78.43	2755	NA	NA	NA	2	NA	NA	NA	NA	1
1304	42778	2	16	5	NA	NA	5	15518.211026	16049.573502	2	68	19.65	72	161.4	253	684	0.6	222.1	59.29	50.33	1609	179	755	1.4	284	45.53	46.4	1680	2	NA	2	2	NA	NA	NA	NA	1
1305	42779	1	35	1	2	1	1.57	25893.924489	26966.547544	1	59	25.02	89.3	167.5	611	1309	29.2	397.12	91.62	125.48	2868	260	1285	6.2	221.87	61.25	97.99	1813	1	1	2	2	2	2	2	2	2
1306	42780	2	0	3	NA	NA	1.51	7991.492705	9135.781848	2	62	NA	NA	NA	NA	NA	NA	NA	NA	NA	NA	NA	NA	NA	NA	NA	NA	NA	NA	NA	NA	NA	NA	NA	NA	NA	NA
1307	42781	1	39	3	4	6	4.46	64391.843756	70921.272916	2	60	30.2	104	173.6	340	657	2.2	887.45	101.53	74.36	5219	327	1000	2.9	434.72	118.41	110.29	3238	2	1	2	2	2	2	2	2	1
1308	42782	1	36	3	5	1	5	55681.860184	57041.515366	2	69	25.34	88	171.8	361	1190	1.2	228.18	113.11	94.75	2502	NA	NA	NA	NA	NA	NA	NA	2	2	2	2	2	2	2	2	2
1309	42783	1	1	4	NA	NA	1.08	8152.384291	8906.882653	2	68	NA	NA	NA	159	727	5.2	144.8	28.64	28.42	923	147	674	3.1	136.13	29.69	61.76	1046	NA	NA	NA	2	NA	NA	NA	NA	NA
1310	42784	1	11	3	NA	NA	0.87	22482.116098	22789.781412	2	59	30.91	97	153.9	259	1356	10	313.78	106.13	93.36	2544	235	1353	9.2	245.08	126.1	100.94	2492	NA	NA	NA	2	NA	NA	NA	NA	2
1311	42785	2	22	2	4	1	1.86	23350.296306	23582.681748	1	69	27.71	95	153.5	301	1149	2.3	231.99	86.21	70.67	2112	135	1012	0.8	199.67	64.52	69.34	1641	2	1	2	2	2	2	2	2	2
1312	42786	2	0	1	NA	NA	0.89	4927.050524	5148.788136	1	71	NA	NA	NA	22	247	4.5	31.42	16.57	6.26	300	28	313	5.7	39.8	20.99	7.93	380	NA	NA	NA	NA	NA	NA	NA	NA	NA
1313	42787	2	35	3	4	5	1.86	97707.310992	103633.788193	1	71	27.34	84.8	163.3	186	341	1.5	119.4	49.19	45.88	1099	256	1174	1.5	300.17	99.63	74.75	2379	2	2	2	2	2	2	2	2	2
1314	42788	2	71	3	5	1	5	27789.502896	28256.72288	1	70	34.06	122.5	172.2	128	294	1	114.34	33.95	55.6	987	200	742	7.3	163.6	92.03	67.29	1733	2	1	1	2	2	2	2	2	2
1315	42789	1	11	3	NA	NA	0.34	18821.274338	19078.841431	1	61	19.81	66.7	151.9	371	1194	7.5	271.83	125.74	73.82	2468	144	521	1.6	212.43	86.49	72.02	1910	NA	NA	NA	2	NA	NA	NA	NA	1
1316	42790	1	32	3	2	3	1.44	78521.184835	86850.4988	2	59	21.55	81.3	177.9	300	881	3	312.36	139.17	158.66	3114	368	2411	2.8	585.82	213.28	160.46	4897	1	1	2	2	2	2	2	2	2
1317	42791	1	60	2	4	1	2.84	4693.504675	0	2	69	NA	NA	NA	NA	NA	NA	NA	NA	NA	NA	NA	NA	NA	NA	NA	NA	NA	2	1	2	2	2	2	2	2	NA
1318	42792	1	66	3	3	1	NA	46864.678897	45850.940766	2	64	26.4	106	181.1	428	1612	6.1	293.37	134.83	139.03	2924	332	1514	3.3	294.19	141.66	138.65	2990	1	1	2	2	1	1	1	1	1
1319	42793	2	8	3	NA	NA	5	71279.539146	73008.881529	2	65	14.9	54.8	130.3	144	721	4.9	190.36	34.49	51.05	1271	NA	NA	NA	NA	NA	NA	NA	NA	NA	NA	2	NA	NA	NA	NA	2
1320	42794	1	26	3	3	5	5	105836.782578	107182.940467	2	66	24.46	93	186.1	560	2259	6.3	300.65	94.59	125.11	2985	520	1945	1.1	495.32	126.97	177.75	4295	1	1	2	2	2	2	2	2	1
1321	42795	2	76	4	3	2	1.08	13104.926116	13027.586637	1	59	24.51	86.2	151.3	75	371	0.3	85.07	22.02	21.41	612	165	688	1.7	159.7	40.88	39.61	1148	2	2	1	1	2	2	2	2	2
1322	42796	2	10	1	NA	NA	1.81	11397.110116	11168.298978	2	63	17.33	65.6	131.8	178	452	4	176.54	57.94	50.96	1423	127	262	0.4	153.47	33.17	31.96	1020	NA	NA	NA	2	NA	NA	NA	NA	NA
1323	42797	2	35	3	5	1	1.61	37763.859121	37779.079256	2	60	26.59	88.7	166.7	346	1260	11.1	275.17	74.26	105.96	2158	287	940	4.3	231.51	43.73	62.29	1530	1	2	2	2	2	2	2	2	2
1324	42798	1	19	3	NA	NA	0.97	24841.438571	24781.247087	1	61	23	87.5	179.5	331	653	0.9	258.65	70.56	111.79	3099	167	628	0.4	220.07	80.56	59.89	1819	1	NA	2	2	NA	NA	NA	NA	2
1325	42799	1	63	1	1	1	0.69	4642.443239	4944.939555	2	64	27.69	98.7	164.8	338	497	2.4	245.95	66.55	76.77	1863	264	329	1.9	298.6	31.23	69.57	1712	2	1	1	2	2	2	2	2	2
1326	42800	1	3	1	NA	NA	NA	14342.494634	14573.26049	1	66	14.8	49	100	285	848	5.2	280.87	78.84	59.38	2044	220	820	7	148.91	33.27	48.82	1071	NA	NA	NA	2	NA	NA	NA	NA	NA
1327	42801	2	50	3	3	1	2.14	96663.55644	96356.539027	2	63	26.01	98.6	171.6	183	1157	6.3	257.22	64.77	61.51	1828	119	217	0.3	142.69	32.41	46.14	1036	2	1	2	2	2	2	2	2	NA
1328	42802	1	62	1	3	1	4.55	7130.271363	7295.689187	2	70	36.8	124.4	174.6	411	1644	3	298.73	144.8	101.49	3268	325	610	2.9	212.36	123.83	121.02	2563	2	2	1	2	2	2	2	2	2
1329	42803	2	3	2	NA	NA	1.95	16539.383485	17800.395265	2	65	19.37	54.6	99.3	177	1369	11.5	140.84	56.24	60.06	1302	229	1299	10.4	130.07	35.04	122.52	1326	NA	NA	NA	2	NA	NA	NA	NA	NA
1330	42804	2	19	3	NA	NA	3.07	62691.397404	62588.653263	2	62	24.21	75.6	167.1	150	716	4	166.41	32.9	43.12	1124	175	493	0.5	141.91	32.1	62.31	1102	2	NA	2	2	NA	NA	NA	NA	2
1331	42805	2	1	1	NA	NA	1.81	6131.217522	6356.162253	1	65	NA	NA	NA	172	1092	11.9	169.58	53.68	53.68	1362	NA	NA	NA	NA	NA	NA	NA	NA	NA	NA	2	NA	NA	NA	NA	NA
1332	42806	2	36	2	4	1	4.38	18783.809493	18580.625831	1	60	26.36	94.8	165.6	310	973	0.9	421.88	113.38	72.18	3031	369	1679	2.8	238.57	174.25	102.74	2837	2	2	2	2	2	2	2	2	2
1333	42807	1	16	1	NA	NA	0.67	13508.521474	13920.337144	2	66	17.98	69	162.7	291	1246	3.4	404.42	107.11	90.23	2916	293	1612	8.2	287.51	121.82	117.49	2713	2	NA	2	2	NA	NA	NA	NA	2
1334	42808	2	58	1	1	6	1.75	9900.809686	9784.257815	1	70	33.97	NA	146.1	NA	NA	NA	NA	NA	NA	NA	NA	NA	NA	NA	NA	NA	NA	1	2	2	2	2	1	2	2	NA
1335	42809	1	27	1	1	1	1.73	20518.968059	21067.498107	2	69	29.95	94.4	159.1	133	376	1.5	145.25	24.16	32.09	919	157	557	4.1	208.43	33.08	54.17	1353	2	2	2	2	2	2	2	2	2
1336	42810	1	8	3	NA	NA	0.66	22482.116098	23518.237653	2	59	21.46	78.4	132.9	218	1475	6.7	371.41	57.46	55.44	2183	221	560	3.4	267.39	62.75	74.1	1912	NA	NA	NA	2	NA	NA	NA	NA	NA
1337	42811	1	27	3	5	6	3.92	91058.598684	94593.892225	1	68	26.07	91.6	175.6	271	519	1.5	184.55	82.3	105.76	1873	NA	NA	NA	NA	NA	NA	NA	2	2	2	2	2	2	2	2	1
1338	42812	1	5	3	NA	NA	1.65	33220.715769	34339.708206	2	62	14.31	51.6	119.4	236	990	3.6	207.65	50.77	55.25	1490	220	597	2.8	235.73	71.33	49.64	1742	NA	NA	NA	2	NA	NA	NA	NA	NA
1339	42813	1	80	3	4	1	1.79	12286.859754	13044.923164	2	62	24.21	94.7	158.2	290	957	4.4	256.31	69.93	100.03	2050	257	774	3.8	191.03	43.23	80.73	1479	2	2	1	2	2	2	2	2	NA
1340	42814	2	80	4	3	2	2.07	12905.141939	13036.45715	1	68	32.31	101.2	159.6	97	238	2	108.2	36.47	41.36	922	164	504	2.5	189.24	46.44	79.99	1478	2	2	1	2	1	2	1	2	NA
1341	42815	2	9	4	NA	NA	1.37	10899.800808	11220.221744	2	63	20.74	67.4	124.6	127	445	2.9	293.69	51.21	35.53	1751	164	725	1.5	214.59	63.07	45.16	1595	NA	NA	NA	2	NA	NA	NA	NA	2
1342	42816	2	31	3	3	1	0.84	36034.585649	36049.108826	1	64	27.76	90.9	158.1	69	147	0.3	235.95	42.81	28.81	1432	94	197	0.7	216.33	54.69	44.87	1523	2	1	2	2	2	2	2	2	2
1343	42817	1	51	1	3	1	3.71	12775.874489	13174.38127	2	71	26.13	107.2	186.5	254	1300	8.6	112.26	60.06	59.75	1214	287	1071	6.5	153.56	57.13	45.03	1276	2	1	1	1	2	2	2	2	2
1344	42818	2	77	3	1	2	NA	22147.571278	21528.743416	1	60	23.77	91.8	159.4	210	1043	3.2	159.01	58.66	65.91	1705	NA	NA	NA	NA	NA	NA	NA	2	1	2	2	2	2	2	2	NA
1345	42819	2	3	1	NA	NA	0.4	13747.23094	14251.59523	1	66	16.81	54.5	105.2	165	1013	7.3	197.05	40.57	54.01	1352	279	1179	10.3	292.59	43.76	96.43	1912	NA	NA	NA	2	NA	NA	NA	NA	NA
1346	42820	1	68	3	2	1	1.86	55433.500271	61189.991353	2	71	19.88	87.2	174.6	242	778	0.8	230.29	97.43	58.1	1987	328	659	1.2	316	40.66	67.86	1879	2	1	2	2	2	2	2	2	2
1347	42821	2	2	5	NA	NA	2.9	26846.214637	28222.881277	1	70	15.58	46	91	234	867	2.8	164.73	51.76	56.56	1318	201	486	5.3	154.95	42.79	50.02	1189	NA	NA	NA	2	NA	NA	NA	NA	NA
1348	42822	1	39	3	4	1	0.77	26730.599933	26942.895307	1	64	31.05	104.7	172.7	320	711	6.6	348.37	124.14	64.38	2715	257	1575	11.2	303.6	69.64	82.27	2126	2	1	2	2	2	2	2	2	NA
1349	42823	1	49	2	1	3	NA	21392.043064	21444.912763	2	62	26.75	88	159.1	828	3717	35.6	553.15	159.11	201.83	4451	206	608	1.6	255.57	40.2	28.77	1483	2	1	2	2	2	2	2	2	2
1350	42824	2	29	1	3	1	2.82	13811.938448	13949.396808	2	70	28.5	103.7	169	89	207	1.2	56.24	18.74	20.71	459	342	400	1.6	295.08	101.38	130.86	2597	2	2	2	2	2	2	2	2	2
1351	42825	1	61	3	3	1	2.71	48720.55548	47869.113752	2	62	28.01	93.6	168.9	394	558	0.8	305.04	112.78	127.45	3130	305	1285	2.7	220.83	215.56	153.69	3653	2	1	1	2	2	2	2	2	2
1352	42826	2	47	4	2	5	0.17	28558.830985	28439.534007	1	68	19.74	80	171.4	156	506	1.6	210.37	78.02	37.41	1665	NA	NA	NA	NA	NA	NA	NA	2	1	1	1	2	2	2	2	1
1353	42827	2	69	1	4	1	5	8901.222345	10802.895291	2	70	29	110	170.7	295	860	3.3	97.68	22.6	64.12	847	454	639	2	165.99	46.04	64.04	1308	2	2	2	2	2	2	2	2	2
1354	42828	1	5	3	NA	NA	1.13	12837.996382	12786.271906	2	60	18.17	62.1	121.9	127	980	8.7	194.95	61.92	41.64	1490	341	1130	5.6	276.72	116.12	74.86	2397	NA	NA	NA	2	NA	NA	NA	NA	NA
1355	42829	1	9	4	NA	NA	2.19	13492.137873	13207.147104	2	61	22.7	75	136.5	255	1655	15.3	551.36	70.5	55.78	3020	183	966	8.7	262.98	75.34	79.26	2031	NA	NA	NA	2	NA	NA	NA	NA	2
1356	42830	2	65	4	2	2	1.69	11318.919739	12700.193506	1	68	38.88	127	167.2	93	363	4	90.29	25.51	36.12	737	149	483	8.6	55.43	18.96	48.36	568	2	1	1	1	1	2	2	2	NA
1357	42831	2	0	1	NA	NA	0.5	4012.225794	0	1	59	NA	NA	NA	NA	NA	NA	NA	NA	NA	NA	NA	NA	NA	NA	NA	NA	NA	NA	NA	NA	NA	NA	NA	NA	NA	NA
1358	42832	1	15	5	NA	NA	5	40543.334538	40916.858997	2	69	15.94	NA	173.7	285	719	6.4	210.3	117.68	93.09	2284	346	1129	9.2	352.74	74.25	98.95	2466	NA	NA	NA	2	NA	NA	NA	NA	NA
1359	42833	2	65	3	4	2	3.85	59522.803907	60214.153243	2	63	32.05	102.3	156.3	297	914	2	246.46	133.9	105.52	2597	341	1988	14.3	251.94	67.21	92.97	1964	2	2	2	2	2	2	2	2	2
1360	42834	1	45	3	5	1	4.83	107335.642923	119313.623148	2	63	37.05	126.5	188.4	228	929	11.4	152.1	90.47	100.18	1824	319	515	1.7	222.56	81.38	82.7	2125	2	2	2	2	2	2	2	2	2
1361	42835	1	64	3	1	2	2.31	55531.608633	57203.137128	2	59	27.47	105.7	181.1	389	826	2.2	274.63	101.16	83.56	2337	237	845	28.2	189.09	104.24	99.83	2100	2	1	1	2	2	2	2	2	1
1362	42836	1	3	4	NA	NA	1.61	10763.370707	10693.539357	1	68	14.69	43.2	93.7	94	638	1.5	145.57	57.52	46.06	1278	188	1340	9	253.42	57.8	42.94	1696	NA	NA	NA	2	NA	NA	NA	NA	NA
1363	42837	1	13	1	NA	NA	0.92	12615.181951	12889.741813	1	69	24.77	82.7	153.8	569	1855	5.1	571.37	105.07	87.99	3579	243	379	0.4	182.97	47.76	31.48	1264	2	NA	NA	2	NA	NA	NA	NA	2
1364	42838	2	54	5	3	1	1.29	31250.854301	31151.597076	2	59	31.73	98	162.6	268	543	0.3	192.86	70.74	39.77	1614	163	687	0.5	236.37	66.25	60.63	1772	2	1	2	2	2	2	2	2	2
1365	42839	2	29	4	5	5	NA	27581.504645	28484.217181	1	64	29.48	88.2	158	396	1703	6.7	360.95	136.52	119.83	3153	211	297	1.3	190.42	29.65	63	1250	2	2	1	2	2	2	2	2	1
1366	42840	2	45	2	5	1	1.75	18266.194538	18051.165746	1	60	31.99	96.3	147.4	247	1224	5.4	429.14	60.68	66.25	2475	174	650	0.4	465.42	38.76	44.66	2328	2	1	2	2	2	2	2	2	2
1367	42841	1	5	2	NA	NA	0.73	13402.066264	0	1	72	NA	NA	NA	NA	NA	NA	NA	NA	NA	NA	NA	NA	NA	NA	NA	NA	NA	NA	NA	NA	2	NA	NA	NA	NA	NA
1368	42842	1	25	1	2	1	1.14	16388.219149	19553.991349	2	69	36.12	105.7	162.1	375	964	2.1	471.42	95.44	141.31	3718	417	1236	11.9	291.81	100.96	94.05	2391	2	1	2	2	2	2	2	2	2
1369	42843	1	56	4	2	5	1.41	22331.530883	21995.405842	1	61	28.8	100.6	173.4	187	491	3.2	132.99	92.41	95.59	1766	344	947	2	378.09	104.38	134.53	3092	2	1	9	2	2	2	2	2	2
1370	42844	2	63	3	4	1	5	59356.356426	60606.699744	1	60	27.58	93.5	156.1	432	1003	0.9	182.46	114.98	82.79	2006	349	596	15.6	199.3	42.28	68.62	1393	2	1	1	2	2	2	2	2	1
1371	42845	2	80	3	3	2	NA	37845.878167	45097.508934	2	61	37.35	121.2	154.2	192	1091	3.9	110.31	69.98	49.23	1260	175	702	4.8	132.72	30.06	44.89	948	2	2	1	1	2	2	2	1	NA
1372	42846	2	32	4	4	1	2.91	23944.204864	24747.683472	1	64	27.51	79	162	173	642	0.1	102.84	80.36	53.77	1334	165	700	3.1	138.58	77.99	50.38	1449	2	2	2	2	2	2	2	2	2
1373	42847	1	22	2	2	1	0.71	21719.93559	21679.457463	1	62	23.21	80.2	165.4	235	622	0.2	293.19	42.63	70.48	1835	NA	NA	NA	NA	NA	NA	NA	1	2	2	2	2	2	2	2	2
1374	42848	1	0	3	NA	NA	0.9	8264.136422	8647.816299	1	67	NA	NA	NA	65	489	8.7	73.24	29.37	14.99	615	NA	NA	NA	NA	NA	NA	NA	NA	NA	NA	NA	NA	NA	NA	NA	NA
1375	42849	1	1	5	NA	NA	1.3	7926.714509	7875.287015	1	63	NA	NA	NA	168	1351	8.8	125.08	33.51	44	969	NA	NA	NA	NA	NA	NA	NA	NA	NA	NA	2	NA	NA	NA	NA	NA
1376	42850	1	53	3	2	1	4.5	25841.590025	28409.428648	2	59	25.65	98.7	176.4	326	1325	10.7	223.3	93.95	75.01	1999	402	1735	8.8	290.34	65.59	106.28	2152	2	1	2	1	2	2	2	2	1
1377	42851	2	0	3	NA	NA	0.54	7811.220168	7802.62672	1	67	NA	NA	NA	103	407	6.8	129.11	32.58	24.01	904	67	378	3.4	67.09	13.35	7.36	415	NA	NA	NA	NA	NA	NA	NA	NA	NA
1378	42852	1	4	1	NA	NA	0.58	14941.579493	16385.884485	1	66	14.77	49.9	111	260	1708	10.5	171.04	49.82	63.38	1379	168	863	7	121.63	60.01	79.18	1333	NA	NA	NA	2	NA	NA	NA	NA	NA
1379	42853	1	39	4	4	1	4.48	23546.949069	24781.846199	2	72	36.96	121.3	184.2	202	382	1.4	193.17	86.24	94.5	2144	387	837	22.7	243.69	89.48	108.65	2363	2	2	2	2	2	2	2	2	NA
1380	42854	2	16	4	NA	NA	3.58	14624.513003	15177.515801	1	74	34.03	111	168.4	615	1459	4.6	435.82	77.62	88.29	2770	426	1981	10.1	341.19	144.6	135.16	3213	2	NA	2	2	NA	NA	NA	NA	2
1381	42855	2	36	5	5	1	5	72384.680214	75847.304267	1	63	25.9	103.9	168.8	532	2260	10.3	361.64	65.83	114.48	2402	338	664	5.2	314.23	62.14	82.9	2117	2	2	2	2	2	2	2	2	2
1382	42856	2	16	4	NA	NA	0.23	14985.758019	15552.420726	1	64	34.39	105.6	152.9	94	594	0	168.03	53.91	55.5	1377	127	446	2.1	160.37	71.31	68.87	1565	2	NA	2	2	NA	NA	NA	NA	NA
1383	42857	1	28	1	2	1	0.61	28477.99181	30409.068212	2	72	32.15	104	175.3	NA	NA	NA	NA	NA	NA	NA	NA	NA	NA	NA	NA	NA	NA	2	1	2	2	2	2	2	2	2
1384	42858	1	9	4	NA	NA	0.83	5471.797286	5687.6882	1	68	17.11	57.1	137.4	NA	NA	NA	NA	NA	NA	NA	NA	NA	NA	NA	NA	NA	NA	NA	NA	NA	2	NA	NA	NA	NA	2
1385	42859	2	11	3	NA	NA	5	55281.398331	55748.145389	2	61	15.59	62.7	141	150	838	0.1	210.17	73.82	45.84	1665	335	1510	8	323.74	66.11	66.79	2117	NA	NA	NA	2	NA	NA	NA	NA	2
1386	42860	2	19	1	NA	NA	0.59	16301.84471	16369.305528	1	66	17.31	69.8	161.4	95	585	0.3	92.17	61.28	43.36	1092	184	516	6.5	324.17	62.88	80.6	2176	2	NA	2	2	NA	NA	NA	NA	2
1387	42861	2	18	3	NA	NA	NA	57940.314697	57845.357045	2	62	22.37	NA	176.5	197	589	1.2	204.14	64.17	28.21	1451	145	501	4.6	145.93	67.6	44.33	1359	2	NA	2	2	NA	NA	NA	NA	NA
1388	42862	2	21	4	4	5	NA	21343.289017	21225.54399	2	71	23.74	82.8	172.8	196	728	0.5	315.08	63.93	60.33	2250	94	259	0.2	234.71	50.25	49.12	1578	2	2	2	2	2	2	2	2	2
1389	42863	1	8	3	NA	NA	1.86	44297.696265	45344.448841	2	63	14.39	55.9	125.6	213	1892	8.3	196.49	73.15	110.62	1890	364	1581	4.6	213.84	135.92	141.79	2623	NA	NA	NA	2	NA	NA	NA	NA	2
1390	42864	2	0	4	NA	NA	0.58	8679.980327	9685.709587	1	61	NA	NA	NA	55	785	13	67.7	34.75	18.3	650	55	785	13	67.7	34.75	18.3	650	NA	NA	NA	NA	NA	NA	NA	NA	NA
1391	42865	2	23	4	3	1	1.66	28255.872133	28099.992295	1	72	39.8	123.1	171.3	369	1528	3.9	387.6	112.22	111.87	2997	572	1912	7.6	561.35	182.25	128.35	4276	2	2	2	2	2	2	2	2	2
1392	42866	2	80	3	2	1	2.14	31174.963161	34045.559703	2	63	38.47	124.3	154.3	192	722	1.6	166.84	84.5	48.02	1591	79	502	1.8	93.96	40.31	23.36	823	2	2	1	2	2	2	2	2	NA
1393	42867	1	68	4	4	5	3.41	6367.902753	6166.627691	1	73	25.27	99.9	177.8	98	349	1.6	235.68	12.19	27.07	1151	203	402	3.8	241.75	40.36	45.29	1456	2	1	2	2	1	2	2	2	2
1394	42868	1	43	3	5	1	3.78	90414.494842	98779.211784	1	63	43.7	149.8	189	751	937	4.5	284.75	132	141.16	2786	621	721	4.2	359.98	194.49	155.55	3676	2	2	1	2	2	2	2	2	2
1395	42869	2	64	3	3	2	1.18	22473.386018	23114.102693	1	67	29.28	101.8	156.6	75	660	0.7	154.25	53.65	25.88	1187	55	247	0.3	93.66	35.63	31.8	822	2	1	2	2	2	2	2	2	2
1396	42870	2	34	1	5	3	1.16	25990.375386	26403.704902	1	66	27.27	89.5	144.2	165	667	1.4	107.41	34.47	64.3	1003	NA	NA	NA	NA	NA	NA	NA	2	2	2	2	2	2	2	2	2
1397	42871	2	3	3	NA	NA	4.43	60302.426404	60783.631559	2	60	15.1	47.2	92.8	122	809	4.6	97.03	24.95	32.82	701	225	1007	6.3	209.72	33.5	45.68	1255	NA	NA	NA	2	NA	NA	NA	NA	NA
1398	42872	1	2	3	NA	NA	0.57	8982.193329	8946.00394	2	60	14.72	47	95.4	133	928	6.1	203.1	23.61	30.04	1115	243	1514	11.3	211.59	68.26	77.62	1753	NA	NA	NA	2	NA	NA	NA	NA	NA
1399	42873	2	80	5	1	1	0.61	20212.607051	22469.980508	1	62	31.97	110.5	148.6	104	100	0.1	116.13	12.4	23.76	665	NA	NA	NA	NA	NA	NA	NA	2	2	1	2	2	9	1	2	NA
1400	42874	1	1	2	NA	NA	0.66	11061.083796	11448.381065	2	63	NA	NA	NA	220	1437	9.8	264.3	59.54	62.24	1829	NA	NA	NA	NA	NA	NA	NA	NA	NA	NA	2	NA	NA	NA	NA	NA
1401	42875	2	13	4	NA	NA	3.87	38215.509804	39524.05548	1	65	21.53	73.5	172	188	1149	4.2	217.69	32.44	36.84	1273	228	805	2.5	288.38	86.28	60.96	2152	2	NA	NA	2	NA	NA	NA	NA	2
1402	42876	2	80	3	3	5	NA	27520.277867	31039.176147	1	61	29.98	93.4	142.3	175	851	3.6	161.82	22	65.62	1067	163	971	5.5	132.68	21.08	66.21	981	2	2	1	2	2	2	2	2	NA
1403	42877	1	22	3	4	5	2.59	92362.807959	91890.205962	1	64	32.37	107.8	182.5	224	738	1	218.73	89.26	82.88	2011	175	477	0.6	346.78	142.66	91.52	3008	2	2	2	2	2	2	2	2	2
1404	42878	1	45	3	1	1	0.68	34553.642116	36000.767508	2	59	22.21	83.9	167.9	154	266	0.5	178.82	49.44	38.68	1325	NA	NA	NA	NA	NA	NA	NA	2	2	2	2	2	2	2	2	2
1405	42879	2	5	4	NA	NA	1.27	13636.226017	13883.924158	2	74	19.67	60.5	117.6	196	1536	10.2	240.29	45.15	55.3	1571	119	770	1.2	126.5	49.94	60.9	1181	NA	NA	NA	2	NA	NA	NA	NA	NA
1406	42880	2	28	3	4	1	2.91	66597.631645	67169.664642	1	60	22.09	88.2	177	264	869	0.3	218.55	89.42	70.56	1935	239	903	1.5	262.23	95.46	68.87	2122	1	1	2	2	2	2	2	2	2
1407	42881	2	17	2	NA	NA	0	9362.831034	9401.576602	1	62	27.52	91.3	150.1	83	340	0.7	121.47	39.33	22.08	921	104	383	0.6	116.81	32.7	52.96	961	2	NA	2	2	NA	NA	NA	NA	1
1408	42882	1	2	3	NA	NA	0.24	8263.549518	8230.255556	1	64	17.77	NA	85.2	NA	NA	NA	NA	NA	NA	NA	NA	NA	NA	NA	NA	NA	NA	NA	NA	NA	2	NA	NA	NA	NA	NA
1409	42883	1	0	5	NA	NA	3.87	30026.330418	31716.001014	2	65	NA	NA	NA	128	605	6	118.04	28.04	18.65	779	160	751	5.8	125.73	39.41	38.21	1011	NA	NA	NA	NA	NA	NA	NA	NA	NA
1410	42884	2	13	1	NA	NA	4.23	17869.423174	18415.021274	2	65	19.78	70.3	159.3	252	1315	4.2	291.37	109.72	106.41	2578	97	376	0.4	130.35	46.52	40.8	1101	2	NA	NA	2	NA	NA	NA	NA	2
1411	42885	2	11	2	NA	NA	2.69	8848.434973	8670.791653	1	60	14.77	56.2	141.8	394	2322	10.9	442.25	127.59	110.89	3334	306	1943	10	342.42	101.57	104.39	2686	NA	NA	NA	2	NA	NA	NA	NA	NA
1412	42886	1	4	3	NA	NA	5	70988.221557	77750.089222	2	65	16.74	50.2	105.4	218	1304	8.9	265.81	56.7	52.96	1760	193	1196	7.7	265.72	38.63	55.54	1610	NA	NA	NA	2	NA	NA	NA	NA	NA
1413	42887	2	9	1	NA	NA	1.65	10237.537188	11292.693867	2	72	19.31	64.5	133.1	222	976	4.2	241.01	60.9	61.6	1709	191	1096	7.6	136.19	34.78	75.24	1144	NA	NA	NA	2	NA	NA	NA	NA	2
1414	42888	2	3	1	NA	NA	1.81	12787.822991	0	2	70	NA	NA	NA	NA	NA	NA	NA	NA	NA	NA	NA	NA	NA	NA	NA	NA	NA	NA	NA	NA	2	NA	NA	NA	NA	NA
1415	42889	2	13	3	NA	NA	1.01	25051.438252	25186.133782	1	59	20	75	157	247	1094	0.2	334.55	76.37	41.81	2156	174	752	1.3	307.63	73.86	43.23	2048	2	NA	NA	2	NA	NA	NA	NA	2
1416	42890	1	35	1	4	1	2.33	36551.605358	38215.650102	1	71	29.16	99.1	168.8	321	1482	1	315.39	163.68	129.18	3216	371	1137	2.4	384.02	207.14	188.39	4116	1	2	2	2	2	2	2	2	2
1417	42891	1	4	2	NA	NA	NA	15847.501868	16123.027121	2	65	17.21	55.1	104.8	143	455	3.2	90.91	26.49	51.56	800	264	950	5.6	229.46	55.62	69.54	1676	NA	NA	NA	2	NA	NA	NA	NA	NA
1418	42892	1	3	2	NA	NA	1.65	11307.836307	11703.773468	2	62	16.4	46.9	102.7	88	392	2	66.31	16.46	23.28	499	150	641	3.7	155.78	23.33	37.91	969	NA	NA	NA	2	NA	NA	NA	NA	NA
1419	42893	2	0	4	NA	NA	4.64	11797.032294	11967.20917	2	65	NA	NA	NA	204	887	5.3	149.82	23.87	16.57	867	NA	NA	NA	NA	NA	NA	NA	NA	NA	NA	NA	NA	NA	NA	NA	NA
1420	42894	1	37	1	1	1	1.36	36551.605358	38215.650102	1	71	NA	NA	NA	NA	NA	NA	NA	NA	NA	NA	NA	NA	NA	NA	NA	NA	NA	1	1	2	2	2	2	2	2	NA
1421	42895	2	8	1	NA	NA	1.45	9265.228469	9331.066061	2	71	17.19	66.8	127.4	138	440	1.9	153.32	29.3	26.85	975	111	532	1.1	156.39	61.26	57.95	1414	NA	NA	NA	2	NA	NA	NA	NA	NA
1422	42896	2	26	1	3	6	1	12061.188204	14561.451491	1	70	25.78	83.4	145	407	811	0.6	364.11	83.15	116.25	2649	411	982	2.4	367.2	115.95	93.19	2842	2	2	2	2	2	2	2	2	2
1423	42897	2	32	3	2	6	0.03	30711.436339	30723.814105	2	59	35.38	104.7	157.9	36	54	0.2	41.88	10.27	2.69	263	108	417	4.2	140.67	24.92	20.78	844	2	1	1	2	2	2	2	2	2
1424	42898	2	63	4	3	3	5	11011.910495	10818.285537	1	68	30.75	110.8	172.5	333	799	3.2	225.46	49.98	77.1	1604	237	628	3.3	139.82	21.44	46.63	909	2	1	2	1	2	2	2	2	2
1425	42899	1	0	1	NA	NA	1.64	5178.035144	5210.763401	1	71	NA	NA	NA	159	941	12.1	157.69	65.54	42.2	1385	167	1394	10.1	147.32	39.61	50.31	1139	NA	NA	NA	NA	NA	NA	NA	NA	NA
1426	42900	1	63	4	5	1	5	7237.067591	7073.789537	1	59	36.77	127	179.9	154	366	2.6	146.04	73.43	50.99	1518	116	427	3.3	124.96	73.57	62.11	1422	2	2	1	1	2	2	2	2	2
1427	42901	1	33	4	4	1	3.92	19134.368448	20436.207918	1	59	44.23	139.3	180.5	242	522	0.7	210.97	60.43	64.37	1647	NA	NA	NA	NA	NA	NA	NA	1	2	2	1	2	2	2	2	1
1428	42902	2	31	1	2	6	0.8	15447.949378	15971.435876	1	65	48.45	115.8	141.5	289	742	2.7	296	68.05	69.19	2056	223	828	2.4	179.39	90.43	71.23	1796	2	2	2	2	2	2	2	2	2
1429	42903	2	22	3	4	6	1.54	90724.6497	91503.919052	2	62	19.64	73	167.5	315	2044	8.6	334.8	129.77	116.9	3098	NA	NA	NA	NA	NA	NA	NA	2	2	2	2	2	2	2	2	2
1430	42904	2	47	1	2	4	2.14	22291.904881	22029.485614	2	66	21.3	82	161.7	286	1076	6.4	189.47	101.43	108.23	2269	432	747	0	292.29	87.83	92.03	2304	2	2	2	1	2	2	2	2	1
1431	42905	1	30	2	4	6	0.49	22605.692394	25216.826287	1	70	25.68	83.9	169.4	354	1422	3.1	331.64	172.59	110.69	3768	NA	NA	NA	NA	NA	NA	NA	2	1	2	2	2	2	2	2	2
1432	42906	1	56	3	4	1	4.57	101584.686973	106265.339604	2	66	29.15	112	184.1	342	1052	5.6	261.69	75.29	124.27	2217	211	414	0.7	209.16	151.5	119.21	2675	2	1	2	2	2	2	2	2	2
1433	42907	1	8	3	NA	NA	0.91	42649.854732	43233.513356	1	67	13.41	49.5	116.8	157	968	7.6	176.8	27.94	38.46	1082	215	997	5.4	274.93	87.31	64.83	2132	NA	NA	NA	2	NA	NA	NA	NA	2
1434	42908	2	80	3	4	2	1.73	36470.018055	39828.184259	2	60	27.38	88.8	144.4	255	2272	10.4	247.75	45.69	55.23	1593	345	2038	14.4	214.58	60.08	70.1	1649	2	2	2	2	2	2	2	2	NA
1435	42909	1	13	3	NA	NA	1.09	22093.133705	0	1	64	NA	NA	NA	NA	NA	NA	NA	NA	NA	NA	NA	NA	NA	NA	NA	NA	NA	NA	NA	NA	2	NA	NA	NA	NA	NA
1436	42910	1	0	1	NA	NA	2.62	5047.576465	4946.102102	2	61	NA	NA	NA	NA	NA	NA	NA	NA	NA	NA	NA	NA	NA	NA	NA	NA	NA	NA	NA	NA	NA	NA	NA	NA	NA	NA
1437	42911	1	38	3	2	6	1.45	27623.877932	28816.519396	1	71	20.61	74	162.3	266	1108	8.4	208.08	61.72	83.61	1693	312	1138	7.6	258.98	46.26	60.13	1623	2	1	2	2	2	2	2	2	1
1438	42912	1	46	2	3	1	1.69	21526.509275	23086.043293	1	72	28.8	96.2	163.4	123	241	0.7	287.93	68.09	57.26	1977	115	157	0.2	108.7	22.79	36.67	772	1	2	2	2	2	2	2	2	NA
1439	42913	2	16	3	NA	NA	0	60799.739622	64679.477608	2	63	22.22	77	160.6	121	259	0.3	112.62	35.7	53.07	968	NA	NA	NA	NA	NA	NA	NA	2	NA	2	2	NA	NA	NA	NA	2
1440	42914	1	43	5	1	1	2.73	186295.506645	192770.730057	2	70	26.54	95.5	174.6	295	1172	4.9	233.04	78.23	67.46	1876	397	1557	9.9	252.03	63.01	101.17	1974	2	1	2	2	2	2	2	2	2
1441	42915	1	3	2	NA	NA	0.03	10874.737012	11476.476636	2	73	17.75	53.4	99.3	154	620	2.8	171.28	49.07	38.33	1247	226	832	5.3	246.02	34.52	44.15	1433	NA	NA	NA	2	NA	NA	NA	NA	NA
1442	42916	2	4	1	NA	NA	1.16	14782.080905	15909.11071	1	66	16.4	52	101.5	359	2180	3.8	388.54	181.47	111.26	3604	212	995	7.3	202.41	83.89	76.74	1851	NA	NA	NA	2	NA	NA	NA	NA	NA
1443	42917	2	5	3	NA	NA	5	48618.1153	55216.55592	2	68	17.77	59	108.7	NA	NA	NA	NA	NA	NA	NA	NA	NA	NA	NA	NA	NA	NA	NA	NA	NA	2	NA	NA	NA	NA	NA
1444	42918	2	60	1	2	1	0.46	8030.083171	8792.021964	1	66	32.54	106.3	157.2	146	439	2.5	142.69	50.57	58.53	1249	223	1819	9	179.32	52.29	60.45	1406	2	2	2	2	2	2	2	2	2
1445	42919	2	20	1	3	6	NA	23373.167023	24672.59435	1	66	22.78	89	159.3	242	779	13	244.65	81.71	98.57	2091	107	489	1.6	126.89	38.15	39.98	996	2	2	2	2	2	2	2	2	2
1446	42920	1	80	3	5	1	2.14	27679.122608	29616.875234	2	66	24.34	96.5	169.7	181	634	1.9	206.03	94.57	56.06	1879	208	448	0.9	220.6	59.61	46.24	1570	2	2	1	2	2	1	1	2	NA
1447	42921	1	0	3	NA	NA	2.36	11215.122735	12775.339918	2	70	NA	NA	NA	143	802	10.5	163.2	45.23	30.8	1157	168	1317	13.6	144.81	55.04	45.66	1244	NA	NA	NA	NA	NA	NA	NA	NA	NA
1448	42922	1	70	2	3	3	3.53	9828.530578	9902.585886	1	71	29.2	105.2	169.1	265	743	2.6	334.12	111.29	124.71	4211	273	761	1.6	93.07	84.1	88.07	1639	2	1	1	2	2	2	2	2	2
1449	42923	2	37	1	3	1	2.55	22923.597668	23288.155678	2	66	36.75	118	164.7	155	523	1.6	148.35	56.91	66.1	1376	NA	NA	NA	NA	NA	NA	NA	2	1	1	1	2	2	2	2	2
1450	42924	2	1	2	NA	NA	1.57	6350.847442	7441.133564	1	62	NA	NA	NA	166	1253	13.6	139.66	40.3	48.57	1098	186	1797	17.7	132.04	51.44	53.39	1197	NA	NA	NA	2	NA	NA	NA	NA	NA
1451	42925	2	3	2	NA	NA	NA	8417.590851	8903.555285	2	69	15.5	50	94	154	1336	3.4	180.1	72.92	57.97	1593	NA	NA	NA	NA	NA	NA	NA	NA	NA	NA	2	NA	NA	NA	NA	NA
1452	42926	2	44	3	3	1	1.42	29322.506063	0	2	59	NA	NA	NA	NA	NA	NA	NA	NA	NA	NA	NA	NA	NA	NA	NA	NA	NA	2	1	2	2	2	2	2	2	NA
1453	42927	2	61	1	4	3	NA	7480.950035	9257.389599	1	71	24.03	88.2	154.3	521	831	0.6	399.19	46.02	51.84	2115	202	931	1.5	124.34	55.82	39.84	1143	1	1	2	2	2	2	2	2	1
1454	42928	2	80	1	1	2	NA	8873.656757	0	2	66	NA	NA	NA	NA	NA	NA	NA	NA	NA	NA	NA	NA	NA	NA	NA	NA	NA	2	1	1	1	2	2	1	2	NA
1455	42929	2	17	2	NA	NA	1.06	15251.483386	15314.597565	2	61	18.7	70.8	152.5	386	1215	2.5	398.66	138.84	102.04	3166	204	588	0.6	201.96	73.33	46.98	1642	2	NA	2	2	NA	NA	NA	NA	2
1456	42930	1	11	1	NA	NA	0.73	13768.911467	15182.426619	1	66	19.38	70.5	157.7	217	745	4.1	152.6	53.54	78.96	1410	308	897	5.1	360.71	109.77	198.11	3250	NA	NA	NA	2	NA	NA	NA	NA	2
1457	42931	1	4	3	NA	NA	0.5	12294.886525	12245.350247	2	70	19.3	62.1	115.4	86	866	5.3	201.48	30.1	27.11	1180	142	705	7.3	130.23	46.52	55.59	1157	NA	NA	NA	2	NA	NA	NA	NA	NA
1458	42932	2	42	3	5	1	5	129047.382545	133678.226809	2	65	23.17	72	157.4	369	916	4.6	323.02	90.2	89.13	2420	395	1554	8.2	275.23	41.04	95.41	1837	2	2	2	2	2	2	2	2	2
1459	42933	2	10	1	NA	NA	1.74	7975.588282	7889.149922	2	73	15.18	57.7	141.3	NA	NA	NA	NA	NA	NA	NA	NA	NA	NA	NA	NA	NA	NA	NA	NA	NA	2	NA	NA	NA	NA	2
1460	42934	2	2	1	NA	NA	0.66	10580.659528	11387.360474	2	72	17.33	53.4	92.1	120	549	5.4	178.54	64.8	47.45	1489	140	425	3.8	191.62	24.98	26.66	1078	NA	NA	NA	2	NA	NA	NA	NA	NA
1461	42935	2	59	3	5	1	5	90611.412059	90957.148327	2	73	28.31	101	163.2	355	1292	3.8	269.68	84.26	51.3	1987	412	892	2.4	253.75	65.67	82.75	2249	2	1	1	2	2	2	2	2	2
1462	42936	2	11	1	NA	NA	2.28	7269.084406	7234.881247	1	65	26.25	85.8	149.4	227	958	6.9	242.45	85.66	65.72	1975	181	1296	9.2	206.99	47.36	49.83	1455	NA	NA	NA	2	NA	NA	NA	NA	2
1463	42937	1	22	1	3	5	1.28	24584.046265	25199.920323	1	63	32.26	108.5	181.6	278	354	0.3	351.79	94.53	55.94	2465	NA	NA	NA	NA	NA	NA	NA	2	1	2	2	2	2	2	2	1
1464	42938	2	2	3	NA	NA	0.7	8783.330861	9790.349003	1	63	16.54	47.8	89	163	750	4.7	188.94	46.01	49.09	1347	NA	NA	NA	NA	NA	NA	NA	NA	NA	NA	2	NA	NA	NA	NA	NA
1465	42939	1	26	4	3	1	1.66	25926.274333	26008.385972	1	72	34.93	111.5	170.3	295	566	2.4	327.12	92.67	100.31	2532	198	530	0.4	255.3	90	61.1	2067	1	2	2	2	2	2	2	2	2
1466	42940	2	71	3	2	4	0.69	19606.005527	20988.113859	1	61	25.02	98.6	169.4	215	699	4.1	178.81	13.35	46.96	979	339	974	6.6	242.62	36.52	66.65	1540	1	1	2	2	2	2	2	2	1
1467	42941	2	70	3	3	1	1.42	31860.187616	31487.213368	1	61	28.34	99	163	161	686	6.9	104.66	32.66	34.98	827	138	478	5.3	123.64	20.41	44.3	849	2	2	2	2	2	2	2	2	2
1468	42942	1	5	1	NA	NA	1.36	27053.191839	29668.247364	1	65	14.5	45.4	107	151	563	4	132.28	24.74	31.17	856	130	554	6.1	198.71	43.31	48.22	1369	NA	NA	NA	2	NA	NA	NA	NA	NA
1469	42943	2	0	2	NA	NA	0.42	5487.433011	6352.124621	2	61	NA	NA	NA	166	1051	8.6	191.29	44.92	31.45	1297	164	1092	7.2	147.25	39.75	25.06	1047	NA	NA	NA	NA	NA	NA	NA	NA	NA
1470	42944	2	11	4	NA	NA	4.83	7822.107198	8011.878451	2	70	17.82	59.9	146.4	236	1080	5.6	377.68	97	81.76	2680	127	894	0.7	364.97	115.33	49.65	2669	NA	NA	NA	2	NA	NA	NA	NA	2
1471	42945	1	6	3	NA	NA	1.16	28058.666995	34191.214226	1	71	14.57	54.4	124	268	1139	5	207.5	68.99	49.96	1600	364	1241	0.7	389.6	84.38	79.67	2615	NA	NA	NA	2	NA	NA	NA	NA	2
1472	42946	1	67	4	3	2	2.42	8567.88471	8568.953021	2	59	21.84	92	161.4	183	600	3.4	222.66	51.57	35.17	1476	NA	NA	NA	NA	NA	NA	NA	2	1	2	2	1	2	2	1	NA
1473	42947	1	66	3	1	1	5	40868.480144	42345.524718	2	69	21.11	89	176.7	371	2408	7.9	329.2	113.78	121.23	3118	457	1869	11.1	307.24	95.06	106.68	2640	2	1	1	2	2	2	2	2	1
1474	42948	1	41	3	4	5	4.75	90414.494842	90397.298652	1	63	32.93	102.8	174	221	552	3.4	174.2	56.5	51.12	1605	364	1209	3.7	159.46	42.59	72.46	1246	2	2	2	1	2	2	2	2	2
1475	42949	2	60	3	4	1	5	55604.39463	56250.232171	1	67	28.68	98	159.2	181	561	1.7	179.27	36.85	53.3	1252	282	817	0.4	230.75	86.98	66.96	2071	2	2	2	2	2	2	2	2	2
1476	42950	2	40	3	4	1	5	104634.426877	107616.681558	2	66	36.25	108.9	161.8	471	1012	2.1	331.43	116.15	158.35	2976	323	606	0.8	270.64	91.29	100.91	2291	2	1	2	2	2	2	2	2	2
1477	42951	2	7	1	NA	NA	1.36	8232.079496	8210.980409	1	74	21.29	78.5	142.6	246	2823	13	283.53	58.22	82.41	1965	174	768	4.3	261.26	56.71	53.55	1754	NA	NA	NA	2	NA	NA	NA	NA	2
1478	42952	1	11	3	NA	NA	3.54	39705.91552	45196.672879	2	62	19.36	65	135.6	223	881	0.8	211.61	63.17	86.23	1758	241	895	7.4	316.93	103.1	84.98	2517	NA	NA	NA	2	NA	NA	NA	NA	NA
1479	42953	2	31	3	5	5	3.85	94752.680264	94790.868854	2	61	24.43	90.5	177.3	818	1860	3	272.3	87.61	56.94	2022	716	2516	13.3	369.52	46.62	64.62	2083	1	2	2	2	2	2	2	2	2
1480	42954	2	10	2	NA	NA	0.94	6803.733724	7486.655917	2	62	25.49	83.2	142.7	148	910	8.9	220.51	72.46	64.55	1783	123	1061	6.2	137.31	61.53	47.04	1286	NA	NA	NA	2	NA	NA	NA	NA	1
1481	42955	2	0	3	NA	NA	1.21	11308.42089	11295.980025	2	59	NA	NA	NA	128	1080	16.8	123.56	52.14	22.2	1054	174	1496	2.4	178.81	14.24	15.05	907	NA	NA	NA	NA	NA	NA	NA	NA	NA
1482	42956	2	19	2	NA	NA	1.65	11027.559306	11364.258222	2	68	25.2	83.8	153.8	131	527	0.7	168.52	63.53	112.49	1699	165	237	0.7	197.43	38.89	55.02	1350	1	NA	2	2	NA	NA	NA	NA	2
1483	42957	1	8	1	NA	NA	3.13	9574.074171	10531.176064	2	64	17.61	59.1	129.2	204	744	3.4	333.06	49.39	42.82	1896	163	913	6.4	202.21	45.31	48.12	1392	NA	NA	NA	2	NA	NA	NA	NA	2
1484	42958	1	37	4	4	1	1.85	18414.799055	19616.936852	2	74	28.95	103.5	176.5	264	690	0.5	217.88	83.01	86.16	1957	65	390	0.4	127.34	31.3	33.76	928	1	2	2	2	2	2	2	2	2
1485	42959	1	9	1	NA	NA	NA	10009.794829	11786.95158	2	71	18.03	57	126.6	190	1242	10.7	274.24	86.37	80.42	2207	248	756	10.3	327.07	72.56	64.57	2187	NA	NA	NA	2	NA	NA	NA	NA	2
1486	42960	2	59	3	3	1	5	95352.038125	95049.186284	1	60	24.75	94.4	164.3	167	483	0.7	118.96	60.96	50.21	1193	NA	NA	NA	NA	NA	NA	NA	2	2	2	2	2	2	2	2	1
1487	42961	2	80	3	1	2	2.59	36136.806606	39464.290636	2	60	29.77	101.5	154.1	241	747	4.8	143.2	58.53	82.15	1415	270	912	5.6	189.92	37.99	91.03	1453	2	2	1	2	1	2	2	2	NA
1488	42962	1	18	3	NA	NA	NA	47072.461181	47506.138278	2	69	22.57	74	168.9	813	1330	8.9	517.43	73.08	155.1	3965	600	1419	9.1	540.91	70.12	137.18	3284	2	NA	2	2	NA	NA	NA	NA	2
1489	42963	2	11	1	NA	NA	5	5188.611163	5084.44335	2	70	22.74	73.6	151.5	216	465	0.9	127.94	39.92	32.3	979	203	543	2.1	259.24	62.27	42.31	1743	NA	NA	NA	2	NA	NA	NA	NA	2
1490	42964	1	10	1	NA	NA	1.01	9668.623982	10151.943919	2	72	40.13	118.3	141.2	NA	NA	NA	NA	NA	NA	NA	NA	NA	NA	NA	NA	NA	NA	NA	NA	NA	2	NA	NA	NA	NA	2
1491	42965	1	5	1	NA	NA	1.3	8777.017302	8929.61485	1	65	15.88	53.3	112.8	240	724	6.3	196.58	43.85	50.16	1360	NA	NA	NA	NA	NA	NA	NA	NA	NA	NA	2	NA	NA	NA	NA	NA
1492	42966	2	9	2	NA	NA	1.17	11178.18804	10953.772034	2	61	15.71	60.6	139.1	231	641	4	348.64	69.91	46.95	2196	NA	NA	NA	NA	NA	NA	NA	NA	NA	NA	2	NA	NA	NA	NA	NA
1493	42967	2	19	1	NA	NA	NA	14295.279598	14354.436783	2	71	28.32	91.9	162.2	268	992	6	270.54	76.38	79.43	2057	NA	NA	NA	NA	NA	NA	NA	2	NA	2	2	NA	NA	NA	NA	2
1494	42968	2	4	1	NA	NA	0.6	10577.520574	11374.269166	1	74	15.93	52.2	102.4	189	732	7.4	207.76	20.23	40.22	1158	116	577	4.9	143.9	26	26.89	909	NA	NA	NA	2	NA	NA	NA	NA	NA
1495	42969	1	34	3	5	1	0.5	24472.750795	25222.867333	1	69	32.16	112.7	177.3	654	2011	9.5	364.83	182.54	143.17	3642	512	528	1.5	436.27	207.07	159.35	4181	2	2	2	2	2	2	2	2	2
1496	42970	2	3	2	NA	NA	2.36	13754.449497	15717.076417	2	72	16.63	55.6	108	327	2261	11.1	435.52	60.28	90.63	2598	189	1052	11	282.48	40.3	118.99	1952	NA	NA	NA	2	NA	NA	NA	NA	NA
1497	42971	1	10	2	NA	NA	0.34	10466.834341	10436.150453	2	61	15.58	59	145.1	352	1572	9.5	363.15	117.1	102.14	2891	239	1079	6.1	209.21	56.09	52.03	1532	NA	NA	NA	2	NA	NA	NA	NA	2
1498	42972	1	10	3	NA	NA	0.75	32065.585441	33085.318516	2	62	14.54	55.4	146	168	1030	3.2	384.31	53.38	46.27	2177	110	834	5.8	139.05	35.72	40.05	1032	NA	NA	NA	2	NA	NA	NA	NA	2
1499	42973	2	37	3	3	1	3.54	79636.811473	80353.085285	2	59	23.96	79.6	162.8	146	387	0.2	279.17	34.16	19.58	1577	215	451	3	191.91	27.1	38.04	1131	2	1	1	3	2	2	2	2	2
1500	42974	1	37	3	2	1	0.57	22514.973922	23648.714716	2	59	30.12	115.5	183.4	243	561	1.9	101.49	50.03	38.01	1061	210	553	5.4	154.95	28.96	41.83	1634	2	1	1	2	2	1	1	2	NA
1501	42975	1	80	3	3	2	2.76	19678.611037	19979.550521	1	63	25.78	99.8	161.1	239	1106	9.6	236.02	58.38	64.86	1714	NA	NA	NA	NA	NA	NA	NA	2	2	2	2	2	2	2	2	NA
1502	42976	2	5	4	NA	NA	1.14	12602.172915	12831.087777	1	63	16.22	54	117	131	648	2.9	175.49	42.1	39.68	1235	NA	NA	NA	NA	NA	NA	NA	NA	NA	NA	2	NA	NA	NA	NA	NA
1503	42977	2	38	2	3	1	1.06	28271.072337	28358.235829	2	61	26.52	87	155.7	121	205	0.9	93.39	24.42	23.37	701	287	528	5.6	449.19	56.55	128.85	2844	2	2	2	2	2	2	2	2	NA
1504	42978	1	79	3	1	1	1.1	8872.862854	8711.437723	1	67	26.35	112.8	184.3	316	598	1.5	353.47	50.28	60.53	2062	230	814	2.2	267.53	85.23	60.47	2054	2	2	1	2	2	2	1	2	2
1505	42979	1	44	1	2	1	0	24613.893363	25381.653207	1	71	28.02	108.5	179.9	331	978	4.3	312.16	69.35	72.75	2136	280	651	1.7	346.78	75.79	70.51	2333	1	2	2	2	2	2	2	2	2
1506	42980	1	14	4	NA	NA	1.69	14389.441495	14580.174024	1	68	23.02	75.5	163.2	307	1304	7.3	301.14	86.84	77.15	2265	426	2277	8.4	552.84	136.55	135.66	3943	2	NA	NA	1	NA	NA	NA	NA	2
1507	42981	2	65	1	2	1	NA	7480.950035	7290.554173	1	71	28.62	96.2	157.5	164	627	1.1	89.91	38.14	36.25	835	84	369	0.9	93.26	17.16	26.36	620	2	1	2	2	2	2	2	2	2
1508	42982	1	58	3	4	1	5	82326.837852	82477.366737	1	60	23.97	82	177	570	1740	2.3	469.65	145.52	151.81	4334	398	582	0.2	283.28	88.48	76.28	2238	1	2	2	2	2	2	2	2	1
1509	42983	1	14	4	NA	NA	3.22	23065.479038	23371.212735	2	65	18.04	63.7	148.9	245	763	2.1	236.03	59.23	94.38	1859	251	1069	6.8	143.17	150.01	124.32	2436	2	NA	NA	2	NA	NA	NA	NA	2
1510	42984	1	28	1	1	6	0.58	31733.916331	32582.253664	1	69	25.41	81	169.5	221	264	12.4	142.29	52.5	95.28	1403	276	850	1.3	376.16	77.22	119.67	2643	1	1	2	2	2	2	2	2	2
1511	42985	1	63	3	2	1	0.95	19060.516306	18648.214917	1	59	25.75	121	182	164	216	0	564.42	19.05	17.23	2417	NA	NA	NA	NA	NA	NA	NA	2	1	1	1	2	2	2	2	2
1512	42986	2	32	4	4	6	1.27	22829.995065	23221.452301	2	74	29.75	88.2	156.1	94	164	0	166.51	19.96	14.8	893	219	1523	8.6	201.7	32.36	56.67	1285	2	2	2	2	2	2	2	2	NA
1513	42987	2	61	3	5	1	4.38	55310.086103	57654.921351	1	63	32.38	107.3	166.8	286	753	2	338.36	139.55	66.14	2869	299	1130	16	146.71	51.24	88.42	1383	2	1	1	2	2	2	2	2	NA
1514	42988	1	9	3	NA	NA	0.88	22482.116098	22789.781412	2	59	15.09	57.8	134.5	88	892	8	252.02	17.83	19.17	1235	157	688	6.5	192.1	31.14	42.07	1203	NA	NA	NA	2	NA	NA	NA	NA	2
1515	42989	1	12	1	NA	NA	NA	10783.641591	10891.300424	2	64	18.4	66	143.5	108	571	4.7	224.98	42.32	51.14	1467	127	293	1.3	143.72	64.5	46.51	1335	2	NA	NA	2	NA	NA	NA	NA	2
1516	42990	1	2	3	NA	NA	2.12	30400.673201	30473.0161	2	62	16.59	47.5	90.2	265	1347	9.4	289.47	46.05	62.68	1780	191	1246	10.3	161.17	37.05	45.08	1140	NA	NA	NA	2	NA	NA	NA	NA	NA
1517	42991	2	30	1	1	4	1.93	20569.26269	20346.765857	2	71	36.1	103.7	157.1	300	790	4.6	299.56	64.12	61.85	1992	333	711	2.5	274.16	62.65	83.52	1973	1	2	2	1	2	2	2	2	NA
1518	42992	2	12	4	NA	NA	3.07	13456.450374	13917.21565	2	68	28.83	94.6	162.9	112	478	0.6	204.78	76.42	48.32	1686	83	364	1.6	118.4	29.42	30.63	849	2	NA	NA	2	NA	NA	NA	NA	2
1519	42993	1	55	2	3	1	2.36	14772.347456	14808.856805	2	61	33	105.8	171.1	990	1251	18.9	539.79	187.15	278.52	7324	181	582	0.8	128.19	54.27	44.81	1180	2	1	1	2	2	2	2	2	1
1520	42994	1	24	3	4	5	0.55	38148.921146	0	1	64	NA	NA	NA	NA	NA	NA	NA	NA	NA	NA	NA	NA	NA	NA	NA	NA	NA	2	2	2	2	2	2	2	2	NA
1521	42995	2	2	3	NA	NA	1.17	10628.967903	10815.467511	2	63	15.47	46.6	84.7	219	1046	7.3	261.08	56.9	62.98	1791	NA	NA	NA	NA	NA	NA	NA	NA	NA	NA	2	NA	NA	NA	NA	NA
1522	42996	2	12	5	NA	NA	0.06	30368.809424	31115.98911	2	67	13.59	55	132.9	156	501	3.3	232.02	19.47	36.03	1236	NA	NA	NA	NA	NA	NA	NA	NA	NA	NA	2	NA	NA	NA	NA	NA
1523	42997	1	32	3	3	4	0.59	21157.052399	21325.08246	1	60	22.18	82	189.8	771	4144	16.9	1459.21	601.33	415.93	12823	NA	NA	NA	NA	NA	NA	NA	1	1	2	2	2	2	2	2	2
1524	42998	2	17	3	NA	NA	5	56243.887678	57826.727404	1	74	24.85	80.2	150.8	178	1034	4.6	143.97	66.67	43.89	1338	123	588	4	127.07	40.66	30.2	979	2	NA	2	2	NA	NA	NA	NA	2
1525	42999	1	3	3	NA	NA	5	38014.308437	38104.769107	1	61	15.46	49.6	107.3	246	1929	10.1	354.47	87.04	71.55	2453	139	899	7.1	172.91	56.88	55.05	1418	NA	NA	NA	2	NA	NA	NA	NA	NA
1526	43000	2	0	1	NA	NA	0.99	3242.589868	3631.050106	1	62	NA	NA	NA	60	271	3.9	117.26	16.97	16.82	683	79	220	3.1	72.49	14.65	15.17	463	NA	NA	NA	NA	NA	NA	NA	NA	NA
1527	43001	2	57	4	4	2	1.17	16870.498214	17177.76849	1	59	19.91	72.6	143.5	124	135	1.2	53.37	35.05	100.13	949	83	217	0.4	145.13	26.86	44.64	1007	2	2	1	2	2	2	2	2	2
1528	43002	1	8	1	NA	NA	0.66	13768.911467	13614.654064	1	66	15.48	57.3	118.4	201	659	1.9	165.93	53.15	59.74	1355	184	600	2.9	249.01	32.35	41.81	1437	NA	NA	NA	2	NA	NA	NA	NA	2
1529	43003	2	3	3	NA	NA	4.01	48315.523311	56264.796299	2	62	14.31	48.8	100.3	108	704	4.6	142.18	22.95	24.84	858	212	899	5.5	159.57	67.05	52.08	1426	NA	NA	NA	2	NA	NA	NA	NA	NA
1530	43004	2	64	3	1	1	1.62	23989.800077	24268.438368	1	60	38.93	118.6	158.5	472	1879	12.5	264.24	78.19	112.13	2140	341	2243	3.4	233.19	111.58	108.7	2345	2	2	1	2	2	2	2	2	2
1531	43005	2	80	3	2	2	0.14	46088.498231	64182.353349	2	60	25.19	88.3	143.4	NA	NA	NA	NA	NA	NA	NA	NA	NA	NA	NA	NA	NA	NA	2	7	1	2	2	2	2	2	NA
1532	43006	1	0	2	NA	NA	3.98	5188.336762	5555.084729	2	66	NA	NA	NA	NA	NA	NA	NA	NA	NA	NA	NA	NA	NA	NA	NA	NA	NA	NA	NA	NA	NA	NA	NA	NA	NA	NA
1533	43007	1	47	5	5	1	5	84862.161849	86757.612857	1	73	23.74	87.4	166.6	358	514	1	332.63	41.4	86.58	2002	NA	NA	NA	NA	NA	NA	NA	2	2	2	2	2	2	2	2	2
1534	43008	2	31	3	4	1	2.9	72384.680214	73275.432398	1	63	41.08	123.5	159.8	363	2768	1.9	290.1	205.43	212.32	3863	570	1498	5.4	414.39	133.79	111.83	3285	2	2	2	2	2	2	2	2	2
1535	43009	1	16	3	NA	NA	0.9	28677.024649	29188.256154	1	68	40.68	123.3	177.6	556	2585	7.9	759.8	147.84	162.96	4944	381	1609	9.9	588.62	229.13	130.62	4864	2	NA	2	2	NA	NA	NA	NA	2
1536	43010	1	19	4	NA	NA	1.18	13299.083294	13556.141849	1	61	16.67	65.6	183.1	353	1706	2.2	736.19	225.49	198.69	5775	374	1744	5.5	454.98	125	179.87	3683	2	NA	2	2	NA	NA	NA	NA	2
1537	43011	1	19	4	NA	NA	2.17	15230.393963	15576.207372	2	67	22.15	76.1	178.4	289	995	0.9	458.09	132.44	114.43	3444	273	1214	0.4	183.96	76.61	60.58	1637	2	NA	1	2	NA	NA	NA	NA	1
1538	43012	2	13	1	NA	NA	1.45	10809.567376	11139.610454	1	65	18.74	71	159.2	206	1252	5.6	282.42	78.91	82.07	2151	190	924	7.4	202	45.2	66.77	1475	2	NA	NA	2	NA	NA	NA	NA	1
1539	43013	1	0	1	NA	NA	1.85	4981.058669	4849.715631	2	62	NA	NA	NA	46	483	7.8	44.62	24.47	12.42	451	42	441	7	40.74	22.33	11.34	413	NA	NA	NA	NA	NA	NA	NA	NA	NA
1540	43014	2	10	1	NA	NA	0.91	11150.376074	11097.910308	2	66	14.03	56	138.2	331	1478	8.7	303.56	74.55	66.94	2129	149	496	5.4	241.77	45.21	46.27	1549	NA	NA	NA	2	NA	NA	NA	NA	2
1541	43015	1	80	3	3	5	1.92	20862.853396	21640.46941	1	61	25	96.2	178.9	249	844	4.1	262.14	107.17	83.78	2310	180	924	7.5	229.84	62.83	64.61	1738	1	2	1	3	2	1	2	2	NA
1542	43016	2	73	3	3	1	2.1	44662.237245	48443.397077	2	66	21.92	78.5	151.5	222	1156	1.9	120.71	41.42	63.94	1098	212	1398	4.3	201.09	54.52	49.5	1462	2	1	1	2	2	2	2	2	2
1543	43017	2	55	3	3	3	1.15	31250.854301	31151.597076	2	59	NA	NA	NA	142	502	5	93.46	42.24	43.67	907	250	959	9.8	127.08	33.09	58	1027	1	1	2	2	2	2	2	2	2
1544	43018	2	68	1	1	5	0.7	5858.771678	5685.515005	2	67	35	104.7	146	220	643	5.2	220.14	52.75	53.16	1563	166	482	3	132.98	44.55	53.94	1153	1	2	1	2	2	2	2	2	2
1545	43019	1	60	3	1	3	1.46	57758.90152	64097.944824	2	62	30.22	109.7	161.9	295	1681	8.4	264.31	98.6	104.64	2352	235	923	2.6	268.7	53.12	44.36	1707	2	2	1	1	2	2	2	2	2
1546	43020	2	80	3	2	2	NA	19469.399218	23685.5234	1	70	34.33	106.5	153.6	236	542	2.5	182.6	59.07	54.89	1456	235	1008	2.3	205.95	51.5	52.34	1491	2	1	1	2	2	2	2	2	NA
1547	43021	1	15	3	NA	NA	4.72	64771.486506	66321.379671	2	63	31.1	104	171.8	103	218	1	173.35	68.98	34.31	1431	103	329	0.4	164.14	53.78	38.06	1271	1	NA	NA	2	NA	NA	NA	NA	2
1548	43022	2	46	4	2	3	0.8	21944.860281	21853.19142	1	67	25.45	84	155.2	129	297	1.4	198.41	123.9	56.57	2106	117	486	2	215.94	78.18	69.34	1835	2	1	1	2	2	2	1	2	2
1549	43023	2	61	1	3	1	4.75	5992.011661	5814.814791	1	60	31.71	106.2	151.1	154	652	4.1	129.81	41.04	33.99	1297	121	440	2	103.25	42.81	30.76	905	2	2	1	2	2	2	2	1	2
1550	43024	2	50	2	4	1	5	14963.354775	14787.206858	2	66	30.56	97.2	152.2	246	1150	4.8	254.15	148.64	85.82	2679	113	248	2	114.68	65.2	63.21	1289	1	1	1	2	2	2	2	2	1
1551	43025	2	80	3	4	2	0.88	28968.55967	32598.549698	1	63	25.11	93.5	157.9	193	290	1.3	129.59	46.24	36.75	1330	118	354	0.7	91.79	25.71	22.94	946	2	1	1	2	2	2	2	2	NA
1552	43026	2	38	1	2	6	1.45	15447.949378	15971.435876	1	65	34.37	111	165.2	382	1695	4.2	285.1	109.67	86.37	2428	NA	NA	NA	NA	NA	NA	NA	2	2	2	2	2	2	2	2	2
1553	43027	2	9	2	NA	NA	NA	9046.947162	9502.701177	1	72	13.11	52.5	131.3	NA	NA	NA	NA	NA	NA	NA	NA	NA	NA	NA	NA	NA	NA	NA	NA	NA	2	NA	NA	NA	NA	2
1554	43028	1	11	3	NA	NA	3.13	47855.616312	54606.666128	2	67	21.4	72.5	150.7	185	924	4.9	145.03	113.66	93.96	1970	277	1148	7.4	286.98	68.96	87.79	2085	NA	NA	NA	2	NA	NA	NA	NA	2
1555	43029	1	80	2	5	1	2.05	13320.630229	14144.266864	1	72	27.28	97.7	147.8	265	587	3.2	181.39	58	49.34	1486	159	621	4.7	116.95	48.77	52.67	1148	2	1	1	2	2	2	2	2	NA
1556	43030	1	72	3	3	3	1.15	10475.832623	10452.213257	2	67	30.89	110.2	173.7	385	1252	9.2	205.98	78.93	86.44	2329	NA	NA	NA	NA	NA	NA	NA	2	2	1	2	2	2	2	2	2
1557	43031	2	80	1	1	3	3.43	9049.862318	10421.647552	2	70	19.5	67.4	149.7	187	428	1.6	159.08	12.91	24.48	843	124	348	1.7	95.15	9.85	20.86	538	2	2	2	2	2	2	2	2	NA
1558	43032	1	26	3	4	1	0.87	38834.207735	40261.234132	1	67	40.87	134.7	175.8	524	2074	8.1	686.08	219.89	198.55	5436	NA	NA	NA	NA	NA	NA	NA	2	1	2	2	2	2	2	2	2
1559	43033	2	4	4	NA	NA	0.3	12038.078724	11559.65336	2	64	19.23	58.8	108.9	159	450	3.1	140.94	50.31	51.88	1204	259	920	7.5	287.76	61.87	57.25	1893	NA	NA	NA	2	NA	NA	NA	NA	NA
1560	43034	1	3	1	NA	NA	2.45	14323.464731	15708.020603	2	66	19.78	55	95.4	240	1122	6.4	220.74	47.41	54.58	1504	145	519	4.2	134.99	40.71	28.05	1009	NA	NA	NA	2	NA	NA	NA	NA	NA
1561	43035	2	16	1	NA	NA	3.2	10727.026578	11054.549479	1	65	29.24	95.2	164.9	NA	NA	NA	NA	NA	NA	NA	NA	NA	NA	NA	NA	NA	NA	2	NA	2	2	NA	NA	NA	NA	2
1562	43036	2	56	4	4	3	1.69	22105.505096	22859.742932	1	64	64.8	143	161.5	134	494	1.1	148.37	28.86	28.16	945	224	986	6.8	152.76	67.31	68.3	1475	2	2	1	2	2	2	2	2	2
1563	43037	2	28	4	3	5	0.73	25806.780709	25664.411831	1	65	32.55	116.5	166	169	1365	4.6	241.75	58.28	52.49	1686	204	971	0.4	415.71	109	71.67	2914	2	2	2	2	2	2	2	2	2
1564	43038	1	0	3	NA	NA	2.74	14446.48269	15523.831015	2	62	NA	NA	NA	NA	NA	NA	NA	NA	NA	NA	NA	NA	NA	NA	NA	NA	NA	NA	NA	NA	NA	NA	NA	NA	NA	NA
1565	43039	1	1	4	NA	NA	0.59	8884.285816	9004.840043	2	67	NA	NA	NA	104	330	2.4	69.66	8.56	29.81	467	140	596	2.8	180.6	38.93	42.89	1209	NA	NA	NA	2	NA	NA	NA	NA	NA
1566	43040	1	4	1	NA	NA	2.01	15206.957562	15471.346289	2	65	15.58	54.1	106.3	NA	NA	NA	NA	NA	NA	NA	NA	NA	NA	NA	NA	NA	NA	NA	NA	NA	2	NA	NA	NA	NA	NA
1567	43041	2	32	3	2	5	1.45	43691.978008	44016.167075	1	71	28.76	101	170.4	117	637	0.6	220.98	27.49	39.81	1264	64	171	0.1	96.84	22.43	22.17	669	1	1	2	2	2	2	2	2	1
1568	43042	2	12	3	NA	NA	4.31	57373.274255	57681.756488	1	59	28.06	85.3	163.5	160	456	0.7	200.94	81.6	60.59	1762	205	489	3	239.58	46.16	55	1544	2	NA	NA	2	NA	NA	NA	NA	2
1569	43043	1	5	1	NA	NA	0.63	12354.754641	12734.483481	2	70	17.58	57.9	109.8	184	626	3.9	190.77	60	43.07	1447	243	1444	8.9	296.94	57.69	67.51	1952	NA	NA	NA	2	NA	NA	NA	NA	NA
1570	43044	2	28	3	5	1	3.98	98671.7689	102153.724854	2	63	23.46	82.9	166.7	226	969	2	351.11	134.92	86.7	3663	233	703	1.9	200.03	66.94	94.66	1785	2	1	2	2	2	2	2	2	2
1571	43045	2	1	3	NA	NA	5	30378.578009	0	1	65	NA	NA	NA	NA	NA	NA	NA	NA	NA	NA	NA	NA	NA	NA	NA	NA	NA	NA	NA	NA	2	NA	NA	NA	NA	NA
1572	43046	2	10	3	NA	NA	1.24	25679.645126	25896.461255	1	61	19.32	71.5	147.8	115	614	4.7	129.48	43.08	35.2	1039	234	1314	7.1	219.1	82.79	82.96	1941	NA	NA	NA	2	NA	NA	NA	NA	2
1573	43047	2	71	5	3	2	NA	37167.132864	46070.209227	1	59	22.15	90	169.2	198	705	1.2	197.84	67.62	49.03	1588	185	208	0.5	139.32	66.15	103.58	1568	2	1	9	1	1	1	1	2	NA
1574	43048	2	16	4	NA	NA	NA	14608.86791	14722.115369	2	64	30.63	87.4	166.5	236	1719	6.3	373.36	61.81	68.37	2290	170	830	4	248.64	74.57	65.56	1911	2	NA	2	2	NA	NA	NA	NA	2
1575	43049	2	73	4	2	2	1.1	11869.635365	12335.633024	2	64	40.26	119.8	164.7	80	350	2.7	133.46	47.24	40.13	1109	79	251	2.9	89.86	46.6	28.95	880	2	2	1	2	1	2	2	2	NA
1576	43050	2	44	4	3	1	3.57	30227.875571	32769.212518	1	59	27.67	91	163.2	175	544	2.8	283.83	120.53	60.66	2439	144	440	1.1	64.49	31.4	88.77	914	2	2	2	2	2	2	2	2	1
1577	43051	2	46	4	2	5	NA	25996.158703	26456.324338	2	64	36.24	112.1	157.5	157	242	0.8	182.78	56.72	45.14	1404	101	323	2.5	82.85	14.33	15.9	505	2	2	1	2	2	2	2	2	2
1578	43052	1	14	2	NA	NA	1.16	14646.73958	14965.514752	1	69	27.11	98.3	170.7	191	604	4.6	131.5	35.2	59.58	1066	71	246	2.9	71.46	13.3	37	552	2	NA	NA	2	NA	NA	NA	NA	2
1579	43053	1	46	1	5	5	1.47	15222.699428	16748.23634	1	70	29.37	95.7	168.6	335	548	3	121.28	72.64	58.73	1426	273	488	24.4	208.3	55.81	106.23	1768	2	1	2	2	2	2	2	2	2
1580	43054	2	16	5	NA	NA	NA	14624.513003	0	1	74	NA	NA	NA	NA	NA	NA	NA	NA	NA	NA	NA	NA	NA	NA	NA	NA	NA	2	NA	2	2	NA	NA	NA	NA	NA
1581	43055	2	15	3	NA	NA	1.9	57373.274255	57681.756488	1	59	20.96	78	151.5	169	517	0.6	205.85	62.07	74.38	1663	102	407	3.5	121.59	39.31	46.65	1028	2	NA	NA	2	NA	NA	NA	NA	2
1582	43056	2	37	1	1	1	0.9	15447.949378	15971.435876	1	65	29.05	92.9	158.4	255	1025	0.4	306.51	75.2	80.36	2202	NA	NA	NA	NA	NA	NA	NA	2	2	2	2	2	2	2	2	2
1583	43057	1	2	3	NA	NA	0.15	10760.135065	11785.074242	2	66	17.31	NA	93.1	215	665	3.4	266.05	46.41	44.14	1610	NA	NA	NA	NA	NA	NA	NA	NA	NA	NA	2	NA	NA	NA	NA	NA
1584	43058	2	8	1	NA	NA	1.16	7088.753022	7139.124843	1	70	18.57	66	128.8	226	832	4.3	121.21	27.59	57.99	942	226	1459	4.4	188.24	60.43	93.24	1665	NA	NA	NA	2	NA	NA	NA	NA	2
1585	43059	1	5	3	NA	NA	1.48	14406.054755	14440.336093	1	61	16.37	52.4	113	229	718	2.9	452.53	54.18	44.89	2411	156	501	3	194.94	46.6	40.41	1333	NA	NA	NA	2	NA	NA	NA	NA	NA
1586	43060	1	39	3	5	3	5	55681.860184	57041.515366	2	69	25.28	88.9	183.8	500	1092	3.8	467.3	120.09	72.83	3184	463	1386	3.8	341.17	59.05	69.21	2135	2	2	2	2	2	2	2	2	2
1587	43061	1	2	1	NA	NA	0.69	8952.494743	9822.501811	1	71	17.07	48.4	92.8	220	1157	4.8	206.97	55.7	59.04	1548	274	1712	6.7	304.8	74.94	86.7	2222	NA	NA	NA	2	NA	NA	NA	NA	NA
1588	43062	1	44	3	5	1	5	142249.382287	148503.885661	2	65	25.9	93.3	173.1	304	1075	2.8	153.46	75.42	114.02	1843	400	1209	3.7	301.06	60.41	103.04	2283	2	2	2	2	2	2	2	2	2
1589	43063	1	66	2	1	3	0.59	7297.431562	8079.50651	1	72	NA	102	170.9	222	1359	9.7	258.91	51.56	62.07	1724	NA	NA	NA	NA	NA	NA	NA	2	1	2	1	2	1	1	2	2
1590	43064	2	33	3	4	1	0.8	47963.030503	47982.361254	1	64	26.66	NA	161.7	93	489	4.9	258.86	13.29	28.32	1221	NA	NA	NA	NA	NA	NA	NA	2	1	2	2	2	2	2	2	NA
1591	43065	2	33	1	4	5	5	17102.325074	16917.329957	1	65	28.22	82.5	156.6	170	279	4.7	178.23	51.55	64.19	1436	181	432	1.3	204.7	72.05	45.24	1638	2	2	2	2	2	2	2	2	2
1592	43066	2	80	4	4	1	0.8	13104.926116	0	2	67	NA	NA	NA	NA	NA	NA	NA	NA	NA	NA	NA	NA	NA	NA	NA	NA	NA	2	1	2	2	2	2	2	2	NA
1593	43067	2	30	1	4	5	3.82	28272.055057	28721.670527	2	65	27.73	94.5	164.9	295	565	2.9	216.51	53.5	30.75	1440	171	476	0.3	265.95	37.59	37.87	1515	2	1	2	2	2	2	2	2	2
1594	43068	2	4	4	NA	NA	1.27	13636.226017	13883.924158	2	74	20.75	61.9	109.1	138	1183	7.4	155.22	36.3	46.05	1126	NA	NA	NA	NA	NA	NA	NA	NA	NA	NA	2	NA	NA	NA	NA	NA
1595	43069	2	10	4	NA	NA	3.49	9646.993707	10832.283911	1	68	13.99	54.8	139.2	173	965	4.3	171.32	51.19	61.56	1369	128	788	6.6	136.13	42.69	48.01	1111	NA	NA	NA	2	NA	NA	NA	NA	2
1596	43070	1	14	3	NA	NA	5	58962.28625	62267.025319	1	63	21.97	74.2	171.2	304	1824	6.8	502.94	108.73	106.32	3378	224	1137	4.2	344.52	51.52	68.69	2078	2	NA	NA	2	NA	NA	NA	NA	2
1597	43071	1	40	2	1	6	2.29	17743.787657	18373.577297	2	62	29.64	102.4	164.9	324	940	5.3	283.77	136.43	113.7	2829	326	1651	15	265.69	73.24	69.4	1997	2	2	2	2	2	9	2	2	2
1598	43072	1	7	1	NA	NA	0.7	9060.292371	9014.329489	1	65	22.11	76.3	133.5	123	671	8.1	134.7	31.23	55.62	1039	NA	NA	NA	NA	NA	NA	NA	NA	NA	NA	2	NA	NA	NA	NA	2
1599	43073	1	75	3	3	1	1.57	13578.051088	13387.640958	2	61	26.23	101.7	172.9	291	695	1.9	181.94	80.58	109.83	1994	274	453	15.2	172.18	71.06	100.61	1972	2	1	2	2	2	2	2	2	1
1600	43074	1	43	3	4	1	1.99	88836.108329	92556.613033	1	67	24.03	90.5	170.2	392	1321	2.8	286.63	118.01	88.72	3728	514	1802	7.3	300.94	137.69	112.45	3448	1	1	2	2	2	2	2	2	1
1601	43075	2	10	1	NA	NA	0.88	8588.536601	8416.111064	2	64	24.68	NA	141.2	NA	NA	NA	NA	NA	NA	NA	NA	NA	NA	NA	NA	NA	NA	NA	NA	NA	2	NA	NA	NA	NA	NA
1602	43076	1	18	3	NA	NA	1.45	62362.035121	62210.930207	1	67	28.36	NA	183.7	NA	NA	NA	NA	NA	NA	NA	NA	NA	NA	NA	NA	NA	NA	1	NA	2	2	NA	NA	NA	NA	NA
1603	43077	2	62	1	2	3	0.95	7480.950035	7921.354103	1	71	32.22	NA	150	102	663	3.2	97.56	19.62	23.46	645	182	644	1.5	178.73	39.99	30.57	1181	2	2	1	2	2	2	2	2	2
1604	43078	1	44	3	3	1	5	134968.747	134943.07691	2	60	27.89	111.1	182.9	367	642	5.4	491.24	130.77	122.72	3577	395	838	4.7	350.86	145.15	202.73	3512	2	1	2	2	2	2	2	2	2
1605	43079	1	68	3	5	3	4.9	49330.978908	50485.978655	1	63	27.28	103.7	176	299	718	3.4	256.75	37.3	84.98	1756	220	514	2.4	191.95	27.56	82.27	1404	2	2	2	2	2	2	2	2	2
1606	43080	2	80	3	5	1	2.19	32104.325193	35060.497568	1	59	22.38	78.4	153.9	NA	NA	NA	NA	NA	NA	NA	NA	NA	NA	NA	NA	NA	NA	2	2	1	2	2	2	2	2	NA
1607	43081	2	0	3	NA	NA	3.15	23353.780507	24101.453522	1	71	NA	NA	NA	67	453	5.9	68.01	40.82	30.23	755	94	616	8.5	74.67	50.3	41.57	916	NA	NA	NA	NA	NA	NA	NA	NA	NA
1608	43082	2	6	2	NA	NA	NA	13163.099935	12898.834358	2	61	14.86	52.8	125.2	407	1491	10.6	706.38	78.35	74.84	3792	164	1318	12.1	134.9	70.03	80.73	1506	NA	NA	NA	2	NA	NA	NA	NA	2
1609	43083	2	12	3	NA	NA	5	81870.872676	82931.301821	1	71	16.29	66.5	163.4	197	698	5.2	234.41	77.45	67.13	1908	187	1412	12.1	203.15	53.34	45.77	1479	2	NA	NA	2	NA	NA	NA	NA	2
1610	43084	1	68	3	3	5	1.83	16345.478587	17844.393376	2	60	32.06	114.5	163.5	354	1112	11	242.32	140.32	123.94	2718	226	1323	8.7	186.35	48.44	64.2	1412	2	1	1	2	2	2	2	2	1
1611	43085	1	73	4	2	1	2.54	12084.866416	13219.114626	2	67	30.04	106.7	179.6	206	966	3.1	465.51	128.19	66.31	3238	131	271	0.2	245.51	77.58	20.63	1731	1	1	2	2	2	2	2	2	2
1612	43086	2	42	3	5	1	5	105878.353501	105858.489084	1	69	24.91	90.6	167.5	381	1340	8.8	246.64	71.25	71.45	2027	306	822	5.1	347.04	91.6	90.23	2539	2	2	2	2	2	2	2	2	2
1613	43087	2	39	5	5	1	5	67939.553923	69498.23923	1	73	27.45	83	157.4	309	1350	8	174.29	29.48	59.91	1174	302	1179	3.5	150.78	15.36	40.16	861	2	2	2	2	2	2	2	2	2
1614	43088	1	10	4	NA	NA	1.94	8995.355722	10486.14617	1	64	18.28	65	148.1	NA	NA	NA	NA	NA	NA	NA	NA	NA	NA	NA	NA	NA	NA	NA	NA	NA	2	NA	NA	NA	NA	2
1615	43089	2	29	5	5	1	3.3	96555.334784	100881.764104	2	67	25.56	97.1	153.1	514	1341	4.7	411.08	72.73	59.26	2455	266	939	3.3	271.1	55.05	100.62	1981	2	2	2	2	2	2	2	2	2
1616	43090	2	9	1	NA	NA	0.7	8050.759426	8157.341516	2	64	20.21	68.5	136.4	138	705	2.4	238.12	55.19	60.32	1684	354	1284	10.9	384.73	55.3	98.8	2369	NA	NA	NA	2	NA	NA	NA	NA	2
1617	43091	2	47	1	4	1	1.45	16631.045847	16879.220684	1	65	31.91	102.6	163.3	49	191	0.8	28.11	10.82	12.02	259	304	1149	7.4	248.63	48.02	66.48	1667	2	2	2	2	2	2	2	2	2
1618	43092	2	48	5	4	3	0.58	24786.513618	24946.570202	1	62	31.11	100.7	169.7	424	457	0.6	243.45	29.37	62.99	1464	236	1324	2.6	248.91	44.14	87.88	1735	2	2	1	2	2	2	2	2	2
1619	43093	2	57	1	3	1	NA	7518.99702	7430.483737	2	70	32.84	106	155.3	302	1227	4.7	242.41	66.54	98.41	1948	176	387	1.6	154.73	31.29	58.54	1134	2	2	2	2	2	2	2	2	2
1620	43094	2	3	5	NA	NA	0.8	32154.145218	32410.73092	1	62	16.39	54.3	107.4	180	1265	6.4	174.51	62.97	50.2	1455	194	1190	7.7	145.77	59.47	81.6	1454	NA	NA	NA	2	NA	NA	NA	NA	NA
1621	43095	1	33	1	4	6	4.37	36551.605358	38215.650102	1	71	26.31	93.1	182.9	585	980	1.9	298.64	106.96	169.43	3449	230	558	0.8	203.13	50.34	52.45	1451	1	1	2	2	2	2	2	2	2
1622	43096	1	50	3	4	1	5	66464.947943	67674.924905	2	69	24.66	89	167.4	238	359	1.4	208.24	78.22	101.54	2018	364	1150	3.7	264.54	86.09	129.89	2520	1	1	2	2	2	2	2	2	2
1623	43097	2	80	3	3	2	1.16	23291.282489	29874.062512	2	69	NA	NA	NA	164	673	1	159.3	69.73	97.62	1644	150	412	2.1	144.79	60.73	49.64	1298	2	2	1	2	2	2	2	2	NA
1624	43098	1	18	3	NA	NA	4.01	66291.074447	66130.449364	2	60	26.26	87	174	258	1569	11.4	211.45	52.97	67.28	1593	218	643	3.7	273.4	56.98	86.48	1950	2	NA	2	2	NA	NA	NA	NA	2
1625	43099	1	70	3	2	1	2.14	34961.874476	34680.531542	1	64	27.53	109.5	172.7	311	923	4.8	234.65	100.8	85.81	2167	331	966	5.1	257.64	67.52	91.59	1966	2	1	2	1	2	2	2	2	2
1626	43100	1	38	3	2	6	1.43	23499.338616	25992.084615	2	59	30.62	108.4	172	419	1498	9.3	404.91	169.77	103.74	3540	345	1065	4.9	494.75	115.39	79.69	3247	2	2	2	2	2	2	2	2	2
1627	43101	1	2	2	NA	NA	0.75	8279.104003	8533.56592	2	70	16.55	45	85.5	NA	NA	NA	NA	NA	NA	NA	NA	NA	NA	NA	NA	NA	NA	NA	NA	NA	2	NA	NA	NA	NA	NA
1628	43102	2	4	3	NA	NA	4.08	39498.20299	44026.713596	1	63	15.92	53	107.5	111	420	3.2	111.88	61.59	54.56	1224	234	905	2.9	240.08	40.06	63.08	1579	NA	NA	NA	2	NA	NA	NA	NA	NA
1629	43103	2	0	3	NA	NA	1.06	12944.218372	12808.416386	2	60	NA	NA	NA	164	1398	12.3	164.37	45.99	54.77	1279	197	1967	11.9	165.63	46.2	59.25	1296	NA	NA	NA	NA	NA	NA	NA	NA	NA
1630	43104	1	5	1	NA	NA	2.5	14064.629187	14290.924283	2	72	16.45	58.3	111.1	255	1114	11.8	304.05	70.71	74.08	2150	278	1952	14.6	285.77	75.55	76.32	2096	NA	NA	NA	2	NA	NA	NA	NA	NA
1631	43105	2	10	4	NA	NA	1.08	10210.630657	10185.229766	1	59	20.93	69.5	153.8	177	307	0.3	178.31	56.99	36.04	1350	NA	NA	NA	NA	NA	NA	NA	NA	NA	NA	2	NA	NA	NA	NA	2
1632	43106	1	46	3	1	1	0.07	109242.681556	113817.824685	2	59	30.74	113.4	181	283	754	12.1	270.31	67.42	108.2	2135	362	1152	5.7	311.02	68.47	115.03	2337	2	2	1	2	2	2	2	2	2
1633	43107	2	4	5	NA	NA	NA	12454.358854	0	1	62	NA	NA	NA	NA	NA	NA	NA	NA	NA	NA	NA	NA	NA	NA	NA	NA	NA	NA	NA	NA	2	NA	NA	NA	NA	NA
1634	43108	1	1	1	NA	NA	4.03	10536.619318	10719.809371	2	65	NA	NA	NA	105	600	6.5	128.61	37.83	22.79	929	71	406	4.9	89.11	23.35	14.96	612	NA	NA	NA	2	NA	NA	NA	NA	NA
1635	43109	1	14	3	NA	NA	3.71	33315.241724	33909.159726	2	66	14.56	61.4	166.6	293	2132	8	437.7	140.71	140.29	3566	NA	NA	NA	NA	NA	NA	NA	2	NA	NA	2	NA	NA	NA	NA	NA
1636	43110	1	10	2	NA	NA	2.86	9968.413658	9764.67649	2	61	16.8	59.6	147.6	258	1175	8.7	307.68	77.34	59.8	2116	NA	NA	NA	NA	NA	NA	NA	NA	NA	NA	2	NA	NA	NA	NA	2
1637	43111	1	62	2	1	1	0.93	4995.517799	5742.562223	1	62	34.02	108.7	152.3	140	415	2.7	237.44	71.19	56.35	1806	139	171	0.7	230.92	27.92	39.16	1312	2	1	2	2	2	2	2	2	2
1638	43112	1	23	3	2	6	1.57	81517.408584	84512.898915	1	67	22.95	87	184.7	713	1924	18	519.99	124.14	240.62	4840	294	1129	6.1	452.21	100.54	123.77	3234	1	1	2	2	2	2	2	2	1
1639	43113	1	2	4	NA	NA	0.79	4444.52738	4504.836849	1	68	18.55	53.1	91.7	147	701	5.9	112.97	27.19	34.14	830	198	1152	8.9	176.37	77.12	67.57	1657	NA	NA	NA	2	NA	NA	NA	NA	NA
1640	43114	1	24	3	4	5	0.7	38786.479515	38588.016864	2	60	37.25	124.5	187.9	335	2220	5.6	530.54	144.24	155.62	4812	288	1427	1.1	409.97	91.01	110.03	3373	2	1	1	2	2	2	2	2	2
1641	43115	2	80	3	5	2	5	28968.55967	32598.549698	1	63	23.18	82	162.9	184	607	2.5	136.47	24.62	32.57	825	291	566	9.6	193.35	77.89	94.09	1823	2	1	1	2	2	2	2	2	NA
1642	43116	2	35	3	3	5	1.65	31496.89359	31941.486706	2	62	21.73	71.2	154.7	182	731	1.7	180.55	64.4	47.83	1457	150	512	2.3	160.51	39.13	36.26	1106	1	2	2	2	2	2	2	2	2
1643	43117	2	33	3	5	1	5	60415.560777	60863.836758	2	69	19.7	72.7	172.9	NA	NA	NA	NA	NA	NA	NA	NA	NA	NA	NA	NA	NA	NA	1	1	2	2	2	2	2	2	NA
1644	43118	2	4	4	NA	NA	2.02	20258.069925	19884.960636	2	65	16.98	50.2	102.4	244	1044	5.3	237.15	64.72	82.41	1852	217	834	2.8	202.65	43.82	50.64	1379	NA	NA	NA	2	NA	NA	NA	NA	NA
1645	43119	1	39	3	3	1	5	75231.023367	78517.743724	1	61	38.2	118.9	175.9	187	1223	5.8	299.43	160.17	84.77	2957	NA	NA	NA	NA	NA	NA	NA	1	2	1	2	2	2	2	2	2
1646	43120	2	11	1	NA	NA	1.99	8318.823209	8279.680724	1	65	20.61	67.2	132.7	216	970	3.4	248.57	61.69	77.54	1836	167	1509	10.5	197.42	45.97	57.63	1417	NA	NA	NA	2	NA	NA	NA	NA	2
1647	43121	2	9	1	NA	NA	1.89	7874.162996	0	2	74	NA	NA	NA	NA	NA	NA	NA	NA	NA	NA	NA	NA	NA	NA	NA	NA	NA	NA	NA	NA	2	NA	NA	NA	NA	NA
1648	43122	2	11	1	NA	NA	2.55	9668.929108	10665.480812	2	66	25.86	83.7	153.7	181	790	3.2	293.28	87.93	60.27	2189	NA	NA	NA	NA	NA	NA	NA	NA	NA	NA	2	NA	NA	NA	NA	2
1649	43123	1	80	2	1	1	1.74	6295.005097	0	1	62	NA	NA	NA	NA	NA	NA	NA	NA	NA	NA	NA	NA	NA	NA	NA	NA	NA	2	1	1	2	1	2	2	1	NA
1650	43124	2	46	3	2	2	1.15	26076.183897	27011.923501	2	68	44.4	119.8	180.4	325	817	0.2	274.81	67.38	49.96	1825	373	1598	10.2	235.12	28.95	41.27	1299	2	2	1	2	2	2	2	2	2
1651	43125	2	7	4	NA	NA	2.91	9646.993707	10314.851745	1	68	14.07	50.5	129.5	81	427	1.6	137.15	21.92	22.36	824	NA	NA	NA	NA	NA	NA	NA	NA	NA	NA	2	NA	NA	NA	NA	1
1652	43126	1	13	3	NA	NA	2.91	53599.353098	53469.480403	1	60	17.7	65.4	166.9	345	1189	8.2	344.24	106.61	89.91	2664	408	1931	15.7	315.4	78.05	88.58	2282	2	NA	NA	2	NA	NA	NA	NA	1
1653	43127	2	53	4	4	1	0.97	21630.05297	22368.068422	1	63	29.04	100.7	162.3	373	550	4.4	758.21	205.07	126.06	5291	156	1133	0.3	176.17	107.35	90.1	2031	1	2	1	2	1	2	2	2	2
1654	43128	1	61	4	3	3	2.37	5967.678815	6305.741806	1	64	20.56	80.9	178.2	488	1347	3.4	371.23	157.52	133.03	3377	NA	NA	NA	NA	NA	NA	NA	2	1	1	2	2	2	2	2	1
1655	43129	1	0	3	NA	NA	2.22	15363.150245	16227.680238	2	68	NA	NA	NA	NA	NA	NA	NA	NA	NA	NA	NA	NA	NA	NA	NA	NA	NA	NA	NA	NA	NA	NA	NA	NA	NA	NA
1656	43130	1	8	5	NA	NA	2.17	33408.864152	33866.060825	1	70	19.22	67.7	139.3	179	761	7.4	226.6	34.98	41.19	1397	277	1794	15.9	303.42	118.36	120.21	2777	NA	NA	NA	2	NA	NA	NA	NA	NA
1657	43131	1	64	3	3	5	2.22	49517.553311	49705.452556	2	64	33.9	102.5	165	328	380	2	271.95	78.14	73.36	2365	415	557	2.7	195.28	66.7	125.82	2166	2	1	1	2	2	1	2	2	2
1658	43132	1	4	4	NA	NA	1.37	17664.749958	19299.612158	2	65	16.52	52	106.1	172	831	6.2	190.21	60.36	58	1515	NA	NA	NA	NA	NA	NA	NA	NA	NA	NA	2	NA	NA	NA	NA	NA
1659	43133	1	46	3	4	1	2.19	92720.062575	101728.121231	1	67	28.45	105.6	187.3	735	4538	46.4	440.28	160.77	268.41	4281	593	1466	11.1	360.37	69.59	156.59	2624	1	1	1	2	2	2	2	2	2
1660	43134	2	38	4	4	1	3.94	23944.204864	24354.767031	2	60	24.55	80.7	160.2	142	839	3.5	490.36	144.9	75.22	3547	127	286	1.3	178.72	35.71	18.69	1062	2	2	2	2	2	2	2	2	2
1661	43135	2	0	3	NA	NA	0.05	6935.866646	6863.100224	2	60	NA	NA	NA	104	590	7.6	111.45	27.4	19.75	753	127	580	7.9	153.61	49.27	35.65	1198	NA	NA	NA	NA	NA	NA	NA	NA	NA
1662	43136	2	7	2	NA	NA	1.95	12938.601313	15241.374482	2	65	19	67.8	130.4	129	568	2.2	177.6	41.08	25.46	1167	102	482	2.1	128.58	35.63	22.64	914	NA	NA	NA	2	NA	NA	NA	NA	2
1663	43137	1	15	1	NA	NA	1.16	15891.283413	16237.145138	1	71	17.14	69	169.6	324	1435	14	526.1	87.75	101.79	3260	218	1057	7	215.42	70.46	91.65	1855	2	NA	NA	2	NA	NA	NA	NA	2
1664	43138	1	46	4	5	3	0.23	23532.292545	23741.632193	1	64	25.35	87.3	160.5	124	206	0.6	112.89	22.12	34.26	776	282	581	4.4	195.84	41.92	89.59	1496	2	2	2	2	2	2	2	2	1
1665	43139	2	21	1	3	5	1.15	21249.136074	21460.610473	2	70	31.25	106	160.9	225	857	7.1	188.34	103.6	48.9	1870	216	609	2.5	128.69	93.05	68.44	1593	2	2	2	2	2	2	2	2	2
1666	43140	1	41	3	3	1	3.57	94759.282999	94741.260462	2	61	40.26	137.3	184.2	293	1947	7.9	352.26	74.47	121.88	2565	286	1307	5.9	363.6	97.64	87.89	2659	2	2	1	2	2	2	2	2	2
1667	43141	2	2	3	NA	NA	0.91	39008.037342	39692.486079	1	67	18.23	50.2	86.7	154	1077	6.6	158.83	27.91	33.91	1012	134	784	5.6	163.92	52.78	43.85	1291	NA	NA	NA	2	NA	NA	NA	NA	NA
1668	43142	1	48	1	2	1	2.26	11503.233544	12336.609907	2	66	29.89	101.7	176.1	265	863	4.7	165.87	81.38	60.25	1629	292	1240	5.2	172.04	50.73	89.33	1483	2	1	2	3	2	2	2	2	2
1669	43143	2	80	4	2	2	1.26	11413.457063	11861.545324	1	64	NA	NA	NA	221	915	4.6	226.63	82.11	76.34	1927	235	557	5.3	270.79	35.06	85.03	1708	2	2	1	2	1	2	2	2	NA
1670	43144	1	26	3	4	5	1.18	40810.363752	42199.771128	2	72	23.69	94.4	174.7	340	1726	11.5	377.85	166.7	79.63	3548	123	349	0.3	151.2	30.07	49.99	1059	1	1	2	2	2	2	2	2	2
1671	43145	1	1	1	NA	NA	1.46	8825.593015	9313.945884	1	69	NA	NA	NA	258	1203	6.6	420.78	82.95	85.4	2734	449	4428	31.4	427.24	68.79	108.27	2731	NA	NA	NA	2	NA	NA	NA	NA	NA
1672	43146	1	4	1	NA	NA	1.21	14941.579493	16385.884485	1	66	20.59	62.3	110.4	256	1721	10	291.73	63.26	74.23	2005	NA	NA	NA	NA	NA	NA	NA	NA	NA	NA	2	NA	NA	NA	NA	NA
1673	43147	1	14	2	NA	NA	5	9472.451946	9678.612674	1	70	16.6	69.5	173.9	267	1208	3.4	387.79	108.15	110.81	2947	333	2656	13.6	434.97	128.52	117.19	3345	2	NA	NA	2	NA	NA	NA	NA	2
1674	43148	2	16	3	NA	NA	0.58	31719.050792	33743.099036	1	61	22.77	79.4	151.4	130	301	0.9	243.64	41.2	37.4	1445	206	603	4.7	268.5	93	69.19	2157	2	NA	2	2	NA	NA	NA	NA	2
1675	43149	1	4	4	NA	NA	2.45	10877.641129	11884.360406	2	68	20.65	65.2	112	123	514	3.8	178.89	41.34	37.35	1229	147	814	1	222.93	80.59	66.62	1859	NA	NA	NA	2	NA	NA	NA	NA	NA
1676	43150	1	2	3	NA	NA	5	31654.558577	33363.169071	1	69	16.24	47.5	94.5	243	1193	9.5	224.75	47.06	53.28	1486	230	1039	6	213.51	54.47	47.11	1487	NA	NA	NA	2	NA	NA	NA	NA	NA
1677	43151	1	50	4	3	3	5	22436.10665	24207.027109	1	68	26.73	89.5	176.2	378	1033	4.7	192.67	278.99	203.09	4497	140	478	2	152.82	72.24	79.06	1595	1	1	2	1	2	2	2	2	2
1678	43152	1	5	5	NA	NA	2.16	8923.038642	0	2	69	NA	NA	NA	NA	NA	NA	NA	NA	NA	NA	NA	NA	NA	NA	NA	NA	NA	NA	NA	NA	2	NA	NA	NA	NA	NA
1679	43153	1	64	4	1	5	1.57	10497.324363	11046.508042	2	65	31.98	112.8	169.7	30	71	0.4	164.8	12.85	13.06	801	58	100	0.2	32.43	25.63	44.67	549	2	1	1	2	2	2	2	2	NA
1680	43154	2	52	2	1	4	0	9898.767066	9782.23924	2	69	22.69	NA	164.9	189	271	0.1	103.27	15.84	23.18	791	145	332	0.2	44.62	10.27	38.7	427	2	1	1	2	2	2	2	2	NA
1681	43155	1	80	3	4	1	5	25362.853245	0	2	63	NA	NA	NA	NA	NA	NA	NA	NA	NA	NA	NA	NA	NA	NA	NA	NA	NA	2	2	1	2	2	1	9	1	NA
1682	43156	1	18	2	NA	NA	1.46	8953.88886	9101.188701	1	62	38.37	136.9	184.2	233	298	0.7	202.28	63.28	98.56	1783	331	370	0.6	378.94	44.13	88.44	2254	2	NA	2	2	NA	NA	NA	NA	2
1683	43157	2	20	1	4	1	NA	27883.911726	28557.143149	2	61	35.86	112.8	158.5	63	106	0.2	266.36	21.4	29.37	1341	53	126	0.1	255.3	19.45	29.63	1266	2	1	2	2	2	2	2	2	2
1684	43158	1	1	1	NA	NA	0.91	6779.881106	7479.953825	1	59	NA	NA	NA	139	688	3.5	231.1	35.86	48.24	1435	NA	NA	NA	NA	NA	NA	NA	NA	NA	NA	2	NA	NA	NA	NA	NA
1685	43159	1	1	2	NA	NA	1.11	6850.591177	7512.793124	2	68	NA	NA	NA	208	1169	9.2	194.47	47.48	44.77	1342	64	357	3	96.78	23.23	16.54	649	NA	NA	NA	2	NA	NA	NA	NA	NA
1686	43160	2	2	2	NA	NA	NA	6072.394234	6882.683849	1	62	18.38	50	85.7	213	1369	12.2	138.67	30.31	56.14	1040	NA	NA	NA	NA	NA	NA	NA	NA	NA	NA	2	NA	NA	NA	NA	NA
1687	43161	1	5	3	NA	NA	0.81	36467.332666	36320.405248	1	60	14.59	52.8	114.4	179	578	3	245.42	54.52	44.53	1620	325	1337	11.8	196.94	57.13	66.41	1540	NA	NA	NA	2	NA	NA	NA	NA	NA
1688	43162	2	20	1	2	5	0.62	15981.857596	16367.724861	1	62	29.13	96.7	152	135	926	4.6	135.45	9.89	15.19	671	132	389	0.1	115.51	27.76	38.01	861	2	2	2	2	2	2	2	2	2
1689	43163	2	3	1	NA	NA	1.03	12962.965257	13951.300277	1	69	16.07	48.4	98.2	384	1468	7.3	515.97	83.25	86.87	3109	286	996	5.8	296.26	95.52	95.4	2404	NA	NA	NA	2	NA	NA	NA	NA	NA
1690	43164	2	0	3	NA	NA	0	7503.706501	7424.982686	1	64	NA	NA	NA	221	1906	17.2	183.19	85.45	70.71	1777	136	1272	12.5	121.47	57.33	49.42	1189	NA	NA	NA	NA	NA	NA	NA	NA	NA
1691	43165	2	49	3	3	5	1.14	36632.623653	36869.175381	2	61	25.05	87.8	168	143	288	1.8	219.48	58.58	43.52	1578	189	367	1.1	168.42	44.54	67.57	1336	1	1	2	2	2	2	2	2	2
1692	43166	1	54	3	5	1	5	125286.087493	131058.814393	2	65	29.78	104.5	172	218	261	1.2	245.49	101.56	83.82	2207	246	381	1.2	209.16	51.42	68.55	1655	2	2	1	2	2	1	2	1	NA
1693	43167	2	38	3	5	1	1.83	74833.761701	74863.922281	1	60	22.57	85	162.5	398	946	2.6	378.36	85.91	97.06	2916	NA	NA	NA	NA	NA	NA	NA	2	2	2	2	2	2	2	2	2
1694	43168	1	78	1	1	1	1.28	10263.832947	11189.846751	1	66	30.78	111.5	171.2	135	420	1.4	176.65	37.56	28.62	1147	157	485	2.3	132.8	59.89	71.31	1357	2	1	2	2	9	2	2	2	1
1695	43169	1	52	3	4	1	3.65	102792.35734	104663.665271	1	69	22.6	88.4	179	237	441	0.5	252.69	67.13	73.32	2294	296	656	1.4	498.39	89.91	56.38	3185	2	1	2	2	2	2	2	2	2
1696	43170	1	50	3	5	1	5	90152.232156	93474.070661	2	71	29.21	104.8	184.1	435	966	2.5	462.11	70.87	98.28	3441	373	982	22.2	159.14	112.84	68.01	1842	2	1	2	2	2	2	2	2	2
1697	43171	1	2	2	NA	NA	0.73	9083.655429	0	1	72	NA	NA	NA	NA	NA	NA	NA	NA	NA	NA	NA	NA	NA	NA	NA	NA	NA	NA	NA	NA	2	NA	NA	NA	NA	NA
1698	43172	1	48	3	5	1	5	88460.260458	90029.025098	2	68	28.93	97.8	188.6	451	1911	6.5	338.24	158.43	154.42	3351	498	1822	2.8	366.39	192.05	222.08	4090	2	2	1	2	2	2	2	2	1
1699	43173	1	34	3	9	5	NA	77499.847246	81565.488155	2	67	30.49	119.5	192.1	137	592	1.6	200.99	51.81	104.42	1756	147	279	0.5	325.93	82.34	66.77	2297	2	1	2	2	2	2	2	2	2
1700	43174	1	49	5	4	1	5	69925.898233	71487.738178	1	70	30.42	106.2	171.8	269	1132	1.5	238.88	99.16	96.65	2234	252	500	0.6	269.7	139.18	129.82	2858	1	1	2	2	2	2	2	2	2
1701	43175	1	39	1	1	1	1.99	21807.732796	22510.525888	1	65	27.75	99	174.3	372	411	0.1	284.71	33.35	72.32	1695	335	1998	4	429.71	87.19	79.41	2792	2	2	2	2	2	2	2	2	2
1702	43176	2	36	3	5	1	4.25	94185.844338	95032.975866	2	59	32.52	98.8	160.9	246	567	1.3	204.38	55.58	80.11	1622	350	1159	2.9	277.86	98.87	84.03	2299	1	2	2	2	2	2	2	2	NA
1703	43177	1	36	3	5	1	1.61	23875.875668	24065.498721	2	60	26.45	88	172.7	402	596	23.6	308.61	109.55	92.85	2541	376	1145	5.7	318.43	76.96	61.57	2165	2	1	2	2	2	2	2	2	2
1704	43178	2	1	4	NA	NA	2.52	11426.898075	12363.326094	1	68	NA	NA	NA	262	1118	2.9	321.42	56.88	33.15	1878	208	1050	3.6	254.77	70.55	44.97	1812	NA	NA	NA	2	NA	NA	NA	NA	NA
1705	43179	2	80	3	3	2	2.7	27520.277867	0	1	61	NA	NA	NA	NA	NA	NA	NA	NA	NA	NA	NA	NA	NA	NA	NA	NA	NA	2	2	1	2	2	2	2	2	NA
1706	43180	2	64	4	4	3	4.96	11011.910495	10804.856774	1	68	35.64	104.6	163	199	795	4.8	174.08	40.66	43.71	1208	146	510	2.1	252.82	64.33	46.64	1742	2	2	1	2	2	2	2	2	2
1707	43181	1	4	3	NA	NA	0.07	13767.030137	13711.562571	2	59	16.27	55.8	115.5	NA	NA	NA	NA	NA	NA	NA	NA	NA	NA	NA	NA	NA	NA	NA	NA	NA	2	NA	NA	NA	NA	NA
1708	43182	1	2	5	NA	NA	0.61	7120.585638	7208.011214	2	68	18.31	49.5	91.1	306	1326	7.4	285.26	76.3	78.8	2110	201	1110	9.8	270.98	75.61	63.22	2014	NA	NA	NA	2	NA	NA	NA	NA	NA
1709	43183	2	0	1	NA	NA	2.5	5246.384526	5578.440514	2	72	NA	NA	NA	142	1550	19.1	117.15	57.48	43.1	1148	107	714	10	102.04	36	19.53	801	NA	NA	NA	NA	NA	NA	NA	NA	NA
1710	43184	2	0	3	NA	NA	5	19392.370568	21620.704783	2	72	NA	NA	NA	NA	NA	NA	NA	NA	NA	NA	NA	NA	NA	NA	NA	NA	NA	NA	NA	NA	NA	NA	NA	NA	NA	NA
1711	43185	1	77	3	5	5	3.85	23200.129895	22778.046959	2	69	20.59	87.4	169.7	193	641	4.2	165.94	69.95	60.19	1711	339	1181	7.6	275.73	120.9	77.95	2548	2	1	2	2	2	2	2	2	2
1712	43186	1	67	3	4	1	2.43	49517.553311	50676.921376	2	64	32.72	121.5	177.5	387	1086	5.4	234.59	70.68	74.28	1776	269	1027	3.1	265.24	70.98	83.76	2002	1	1	1	1	2	2	2	2	1
1713	43187	1	80	3	5	2	5	30849.277283	31479.941369	2	60	25.64	97	177.2	384	612	5.7	200.86	52.26	72.55	1478	542	1128	9.4	369.41	50.07	88.33	2222	2	2	1	2	2	1	1	2	NA
1714	43188	2	11	5	NA	NA	2.33	9802.245771	9952.610863	1	64	17.65	66.5	155.9	230	770	5	339.87	61.91	82.68	2235	226	819	0.9	258.69	71.39	84.04	2005	NA	NA	NA	2	NA	NA	NA	NA	2
1715	43189	1	48	3	5	6	5	116710.080329	118595.311978	1	69	28.6	98.6	177	134	249	13.5	127.96	45.76	68.12	1410	210	428	1.1	85.24	56.6	87.18	1575	2	1	1	2	2	2	2	2	2
1716	43190	1	53	1	1	1	2.12	8616.625474	9116.435113	2	70	25.11	96	168.4	236	309	1.3	138.03	37.44	96.82	1518	251	1294	2.4	406.28	51.13	74.47	2578	2	1	2	2	2	2	2	2	2
1717	43191	2	56	2	1	3	NA	11978.83863	11837.824298	1	72	25.35	88.8	156.4	201	968	8.8	147.55	68.77	88.13	1572	185	1098	10.6	212.94	46.22	41.05	1444	2	2	2	2	2	2	2	2	2
1718	43192	2	2	3	NA	NA	4.66	12311.649355	13954.032202	1	67	16.51	49.4	88.4	214	1560	11.7	174.2	63.88	75.75	1575	166	669	5.5	161.04	72.29	53.69	1500	NA	NA	NA	2	NA	NA	NA	NA	NA
1719	43193	2	28	3	5	1	4.55	80878.563686	82691.37774	2	62	43.97	136.4	165.4	502	755	1.1	223.13	115.44	139.27	2422	192	834	0	112	27.19	31.02	786	1	2	2	1	2	2	2	2	2
1720	43194	2	8	1	NA	NA	0.64	9265.228469	9663.130773	2	71	15.91	55.4	125.1	263	1192	5.7	237.6	35.06	60.09	1477	NA	NA	NA	NA	NA	NA	NA	NA	NA	NA	2	NA	NA	NA	NA	2
1721	43195	2	52	4	5	5	1.66	24487.449264	24778.648419	2	71	24.1	94.1	162.2	NA	NA	NA	NA	NA	NA	NA	NA	NA	NA	NA	NA	NA	NA	2	2	1	2	2	2	2	2	2
1722	43196	2	5	1	NA	NA	0.53	13754.449497	14803.129628	2	72	15.33	52.1	112.2	354	1867	13	345.17	129.28	127.94	3019	257	913	4.8	213.77	82.21	97.73	1968	NA	NA	NA	2	NA	NA	NA	NA	NA
1723	43197	2	6	4	NA	NA	0.57	10194.026439	10268.429653	2	64	22.92	70.5	125.5	215	800	7.1	225.39	64.51	58.58	1702	NA	NA	NA	NA	NA	NA	NA	NA	NA	NA	2	NA	NA	NA	NA	1
1724	43198	1	24	3	4	5	1.73	95268.712162	104009.331999	2	59	24.13	90.5	182.2	208	1229	3.3	196.08	78.81	92.03	1855	252	554	18.9	112.27	32.66	172.61	1478	2	2	2	2	2	2	2	2	2
1725	43199	2	22	1	2	4	0.79	22822.967264	23050.104653	2	66	18.76	70	152.8	280	1054	0.6	315.38	223.27	111.92	3689	221	1181	0.8	470.04	102.85	81.45	3105	2	1	2	2	2	2	2	2	2
1726	43200	2	44	4	4	3	5	30227.875571	0	2	67	NA	NA	NA	NA	NA	NA	NA	NA	NA	NA	NA	NA	NA	NA	NA	NA	NA	1	2	2	1	2	2	2	2	NA
1727	43201	2	16	3	NA	NA	1.86	59420.024508	60881.966419	1	65	21.9	74.2	153.2	42	149	1.5	149.03	20.1	24.4	862	52	351	2.1	83.2	33.15	19.34	708	2	NA	2	2	NA	NA	NA	NA	2
1728	43202	2	34	3	2	6	1.43	37168.30014	37183.280244	2	59	30.04	99.1	163.3	135	412	0.9	277.23	65.59	78.45	1996	142	581	6.1	336.07	135.11	31.9	2665	1	2	2	2	2	2	2	2	NA
1729	43203	2	0	3	NA	NA	0.37	14913.224896	15646.657765	1	74	NA	NA	NA	115	952	16.9	134.95	65.45	25.85	1195	NA	NA	NA	NA	NA	NA	NA	NA	NA	NA	NA	NA	NA	NA	NA	NA
1730	43204	2	80	1	2	2	NA	9634.105961	11094.451304	1	71	24.66	93.9	153.9	406	771	3.6	347.46	63.97	76.91	2224	NA	NA	NA	NA	NA	NA	NA	2	1	1	2	2	2	2	2	NA
1731	43205	2	24	1	4	5	2.3	25876.282389	26133.806801	1	66	30.64	107	163.8	281	634	1.4	303.45	91.52	100.12	2424	146	242	0.3	230.21	128.42	94.18	2444	2	2	2	2	2	2	2	2	2
1732	43206	2	8	4	NA	NA	3.07	8599.636344	9656.241648	2	68	17.07	58.7	129	205	575	1.9	284.43	72.11	53.63	1947	248	1298	7.6	256.26	78.81	70.6	1989	NA	NA	NA	2	NA	NA	NA	NA	2
1733	43207	2	1	3	NA	NA	NA	11536.566798	13102.307273	2	67	NA	NA	NA	91	579	4.7	135.11	47.32	31.42	1086	59	413	3.8	93.23	38.77	24.06	813	NA	NA	NA	2	NA	NA	NA	NA	NA
1734	43208	2	3	4	NA	NA	2.15	16297.32134	17632.87787	2	67	15.48	46.4	102.3	81	283	0.3	141.05	33.88	21.19	938	NA	NA	NA	NA	NA	NA	NA	NA	NA	NA	2	NA	NA	NA	NA	NA
1735	43209	2	4	3	NA	NA	NA	39498.20299	0	1	63	NA	NA	NA	NA	NA	NA	NA	NA	NA	NA	NA	NA	NA	NA	NA	NA	NA	NA	NA	NA	2	NA	NA	NA	NA	NA
1736	43210	1	71	5	3	1	3.57	31468.368833	31397.418585	2	71	24.9	97.5	167.3	387	813	2.3	337.07	89.03	73.88	2415	592	2599	22.7	266.37	108.45	174.39	2669	2	1	2	2	2	2	2	2	NA
1737	43211	2	80	3	2	5	0.69	27520.277867	30054.350291	2	64	26.32	NA	152.1	209	693	3	161.86	89.82	76.86	1746	NA	NA	NA	NA	NA	NA	NA	2	2	1	2	2	2	2	2	NA
1738	43212	1	17	4	NA	NA	1.27	11277.366188	11855.945575	2	74	28.16	90.2	167.6	148	561	0.3	231.81	29.51	33.31	1326	96	528	3.5	142.64	18.32	19.35	820	2	NA	2	2	NA	NA	NA	NA	2
1739	43213	1	7	3	NA	NA	2.9	40324.741461	40876.581163	1	63	14.94	53.6	126.2	NA	NA	NA	NA	NA	NA	NA	NA	NA	NA	NA	NA	NA	NA	NA	NA	NA	2	NA	NA	NA	NA	2
1740	43214	2	54	3	5	1	4.75	99668.260778	99351.69999	1	59	37.15	119.6	166.5	129	666	1.9	139.1	55.13	57.65	1283	367	1230	6.7	295.8	201.39	122.57	3442	2	1	1	2	2	2	2	2	2
1741	43215	2	31	4	2	6	1.32	22829.995065	23596.084929	1	74	35.1	107.1	167.1	249	1014	3.7	222.83	85.07	48.98	2002	339	929	0.8	302.71	97.48	58.89	2256	2	1	2	2	2	2	2	2	NA
1742	43216	1	48	2	3	1	1.16	35518.740305	38091.971433	1	72	24.94	96.5	174.9	219	447	3.9	412.6	63.84	90.84	2586	159	996	7	292.1	53.3	54.84	1839	2	1	2	2	2	2	2	2	2
1743	43217	2	3	3	NA	NA	3.78	39498.20299	44026.713596	1	63	19.77	63.7	107.4	149	529	2.1	163.51	50.08	27.64	1174	207	1130	7.8	234.28	49.3	50.74	1530	NA	NA	NA	2	NA	NA	NA	NA	NA
1744	43218	1	3	3	NA	NA	4.83	34348.646184	35053.147851	2	64	16.33	NA	99.3	168	1263	7	113.49	46.16	50.29	1067	259	1501	9.7	218.69	57.09	59.39	1609	NA	NA	NA	2	NA	NA	NA	NA	NA
1745	43219	2	14	3	NA	NA	2.54	24582.251581	24541.964038	1	62	15.67	63.2	164.1	164	860	5.5	151.78	37.78	42.98	1094	105	186	0.2	134.3	30.13	23.81	879	2	NA	NA	2	NA	NA	NA	NA	2
1746	43220	1	2	1	NA	NA	0.77	7508.438705	8238.111822	2	71	15.87	46.3	85.5	144	797	3.8	218.6	66.84	45.47	1625	162	694	5.8	199.24	31.06	30.16	1176	NA	NA	NA	2	NA	NA	NA	NA	NA
1747	43221	1	34	3	2	1	0.51	22514.973922	23648.714716	2	59	24.85	91.4	176.5	401	1265	5.8	575.98	99.16	132.14	3660	NA	NA	NA	NA	NA	NA	NA	2	1	2	2	2	2	2	2	1
1748	43222	2	15	4	NA	NA	1.94	22679.101681	23455.661789	2	65	22.41	80.5	169	NA	NA	NA	NA	NA	NA	NA	NA	NA	NA	NA	NA	NA	NA	NA	NA	NA	2	NA	NA	NA	NA	NA
1749	43223	1	15	1	NA	NA	5	15891.283413	16237.145138	1	71	21.8	79.7	184.5	248	1513	6	308.31	73.08	82.02	2211	113	548	0.5	254.19	47.66	43.77	1611	2	NA	NA	2	NA	NA	NA	NA	2
1750	43224	2	42	3	5	1	3.57	85964.784144	85350.009582	2	61	33.41	114.9	176.6	304	1572	3	373.71	132	140.91	3235	212	1042	7.5	226.99	64.18	66.5	1716	2	2	2	2	2	2	2	2	2
1751	43225	1	11	3	NA	NA	5	32065.585441	36499.794976	2	62	17.89	67.1	154.3	303	2208	14.4	268.57	69.3	103.04	2079	416	1628	12.6	333.3	74.78	100.46	2361	NA	NA	NA	2	NA	NA	NA	NA	2
1752	43226	1	10	3	NA	NA	0.71	24805.613719	25145.075845	2	59	17.28	61.4	128.2	196	539	1.2	228.83	87.04	69.88	1968	199	227	1	196.07	87.96	71.33	1830	NA	NA	NA	2	NA	NA	NA	NA	1
1753	43227	1	39	4	4	1	5	22065.460784	23222.662684	1	68	39.16	127	187.8	677	1609	10.3	563.38	133.93	120.28	3952	685	1459	5.9	569.39	115.88	133.4	3789	2	2	1	1	2	2	2	2	2
1754	43228	1	19	2	NA	NA	1.13	9432.955674	9588.136612	2	62	28.09	91.3	169.4	336	1213	9	371.72	55.91	82.37	2292	203	306	3.6	252.09	32.48	52.53	1456	2	NA	2	2	NA	NA	NA	NA	2
1755	43229	1	53	5	5	1	1.45	18604.031121	18638.047295	1	67	28.27	99.6	167.6	72	405	3.2	63.29	24.97	18.96	556	386	1987	16.4	213.19	108.1	107.9	2227	1	1	1	2	2	2	2	2	1
1756	43230	2	29	3	3	3	1.7	108800.74163	111239.404046	2	61	19.41	71	152.6	370	1463	2.2	216.94	68.31	56.11	1685	132	565	1.5	69.66	9	30.9	481	1	1	2	2	2	2	2	2	2
1757	43231	2	8	3	NA	NA	5	45264.043018	45646.212419	2	61	16.66	63	133.3	222	577	1.3	286.25	84.49	54.47	2111	166	875	4.6	172.54	58.91	65.5	1477	NA	NA	NA	2	NA	NA	NA	NA	1
1758	43232	1	46	3	5	1	5	88460.260458	90029.025098	2	68	25.65	96	177.8	393	1005	2	264.31	100.61	121.09	2949	NA	NA	NA	NA	NA	NA	NA	2	2	2	2	2	2	2	2	1
1759	43233	1	40	1	4	4	4.29	28374.259294	31153.796722	2	65	28.34	98.8	165.7	122	315	0.8	214.53	58.38	75.05	1671	60	241	1.3	224.09	12.32	18.9	1051	1	1	2	2	2	2	2	2	2
1760	43234	1	44	4	3	3	0.49	25280.866329	25460.224174	2	67	30.24	100.5	170.1	51	237	0.7	62.69	32.37	21.92	632	136	170	0	153.4	39.11	120.78	1857	2	1	1	2	2	2	2	2	2
1761	43235	1	66	1	4	1	3.57	7160.648074	7721.6167	2	72	32.46	107	171.8	316	678	3.1	209.46	43.16	75.99	1750	404	1177	6.8	215.04	44.77	104.06	1662	2	2	1	2	1	2	2	2	1
1762	43236	1	8	3	NA	NA	0.48	20078.046137	20352.812015	1	67	17.71	65.2	126.2	127	277	2	163.71	99.28	48.28	1739	NA	NA	NA	NA	NA	NA	NA	NA	NA	NA	2	NA	NA	NA	NA	1
1763	43237	1	68	3	3	6	2.45	46864.678897	47353.391877	2	63	23.35	90.2	184.4	280	1004	4.2	269.29	44.54	47.01	1635	347	1206	4.8	371.61	97.53	83.4	2938	2	1	2	2	2	2	2	2	2
1764	43238	1	48	3	2	3	0.99	27597.241	28753.028516	1	67	25.54	101.8	172.5	174	419	2	162.48	25.84	32.19	1456	101	368	0.8	170.3	44.85	54.84	1283	2	1	2	2	2	2	2	2	2
1765	43239	2	8	4	NA	NA	0.58	9802.245771	10110.284098	1	64	15.37	51.3	123.9	217	1327	8.3	266.63	83.32	69.55	2059	257	973	4.2	358.34	89.64	83.62	2550	NA	NA	NA	2	NA	NA	NA	NA	2
1766	43240	2	72	2	2	3	3.29	6340.396598	7151.783591	1	62	32.79	108	155.6	291	1123	2.6	192.61	72.5	60.05	1618	176	181	0	198.99	32.73	43.33	1261	1	1	1	2	2	2	2	2	1
1767	43241	2	47	1	4	1	NA	14562.014974	14390.591611	2	70	21.16	75	156	305	887	6.4	294.61	106.07	74.3	2509	261	1784	14	216.95	46.26	86.99	1602	2	2	2	2	2	2	2	2	2
1768	43242	1	53	3	2	5	1.57	24097.169631	24574.026829	1	68	21.7	85.8	175.2	339	2120	3.1	668.55	205.52	175.44	5185	188	568	5.4	456.19	220.95	102.42	4172	2	2	1	2	2	2	2	2	NA
1769	43243	1	57	3	5	1	4.75	81663.158639	89777.899747	1	67	33.18	117.4	173	216	558	1.6	239.73	99.73	85.14	2173	184	449	1.4	136.94	78.2	127.04	1766	1	2	2	2	2	2	2	2	NA
1770	43244	2	77	4	1	3	NA	14035.487374	16194.22337	2	67	30.56	99.1	157.5	116	558	4.1	101.98	22.88	35.77	744	36	266	0.9	46.48	7.56	8.22	284	2	2	1	2	2	2	2	2	2
1771	43245	1	62	3	2	1	1.07	19360.587762	19943.350894	2	59	39.03	126.1	172.1	251	1991	13.1	247.53	55.86	59.09	1715	424	1399	10.1	426.37	51.11	70.03	2397	2	1	1	2	1	1	1	2	2
1772	43246	2	21	4	4	6	NA	26049.198831	26901.760671	1	64	25.76	96.9	162.6	319	1380	7.6	368.5	100.63	85.54	2711	261	1739	12.2	429.59	67.98	91.78	2675	2	1	2	2	2	2	2	2	2
1773	43247	1	52	1	3	6	0.98	15232.987003	16759.554881	1	71	21.06	77.4	165.1	470	833	3.3	350.34	166.39	111.2	3989	363	940	2.3	280.38	120.87	90.43	2853	2	2	2	2	2	2	2	2	1
1774	43248	2	24	4	4	5	NA	21343.289017	21225.54399	2	71	28.55	85.7	170.3	NA	NA	NA	NA	NA	NA	NA	NA	NA	NA	NA	NA	NA	NA	1	2	2	2	2	2	2	2	1
1775	43249	2	12	5	NA	NA	NA	59420.024508	60881.966419	1	65	19.51	NA	156.7	227	1670	11.2	304.15	78.88	67.14	2174	296	1070	7.5	191.26	51.21	82.79	1533	2	NA	NA	2	NA	NA	NA	NA	1
1776	43250	1	20	4	3	5	NA	23901.533524	24560.20039	1	64	20.87	78.2	186.9	214	659	2.2	262.9	83.54	72.4	2343	290	823	3.2	240.89	95.29	97.66	2201	1	2	2	2	2	2	2	2	NA
1777	43251	2	67	3	3	1	1.46	25483.161809	26623.880535	1	67	28.4	100.8	162.4	157	327	0.9	130.62	33.62	43.25	985	139	457	3.1	162.12	18.02	22.3	874	2	2	1	2	2	2	2	2	2
1778	43252	2	31	1	5	1	3.87	17849.933105	17656.851144	2	73	34.63	120.6	166.5	321	1251	3.2	281.5	139.31	110.27	2799	343	1214	1.1	360.99	113.94	98.91	2823	2	2	2	2	2	2	2	2	1
1779	43253	1	14	2	NA	NA	1.27	11520.556833	11710.080761	2	62	24.26	79.3	169.5	158	535	2.6	220.81	44.53	30.28	1371	268	2717	14.3	311.61	71.16	64.88	2104	2	NA	NA	2	NA	NA	NA	NA	2
1780	43254	1	71	3	4	1	2.5	34961.874476	34325.808614	2	60	23.79	99.9	175.3	484	1288	3	300.69	194.39	89.99	3406	433	636	2.7	317.68	134.26	92.33	2923	2	1	2	2	2	2	2	2	2
1781	43255	1	3	4	NA	NA	0.23	9594.810231	9712.613999	2	68	17.57	52	92.7	112	729	2.7	155.27	47.71	40.75	1212	119	492	3.7	172.03	65.86	55.86	1506	NA	NA	NA	2	NA	NA	NA	NA	NA
1782	43256	2	36	2	2	4	0.87	16052.324366	16101.815826	1	62	27.33	87.8	149.9	219	491	2.6	184.21	74.75	49.16	1580	245	1147	1.4	210.93	75.75	74.42	1813	2	2	2	2	2	2	2	2	2
1783	43257	1	5	2	NA	NA	2.12	13288.73278	13337.504772	2	63	24.21	74.2	114.6	254	1183	6.2	200.23	63.53	75.66	1647	194	737	7.1	197.26	21.75	55.38	1203	NA	NA	NA	2	NA	NA	NA	NA	NA
1784	43258	2	12	1	NA	NA	0.7	13093.383327	13239.956875	2	67	30.09	91.9	151	275	637	0.6	165.1	104.29	110.72	2051	174	218	1.9	119.99	49.24	86.58	1239	2	NA	NA	2	NA	NA	NA	NA	2
1785	43259	2	53	1	1	1	0.58	15324.080621	15828.073749	1	66	31.6	101	149.9	277	1264	9.2	252.25	86.58	70.5	2073	346	1066	0.9	168.79	61.09	65.3	1470	2	2	1	1	2	2	2	2	2
1786	43260	2	6	3	NA	NA	5	35057.218405	37626.887522	1	70	18.04	60.5	117.5	203	665	2.7	143.29	29.32	32.65	924	206	737	3.9	144.46	46.35	45.77	1156	NA	NA	NA	2	NA	NA	NA	NA	2
1787	43261	1	62	4	4	1	3.69	7968.743212	7716.869188	2	63	30.14	122.6	172.8	166	191	1.4	151.1	54.81	29.45	1188	228	332	0.8	190.75	38.66	59.29	1309	2	1	1	1	1	1	1	2	NA
1788	43262	2	9	4	NA	NA	0.71	9636.12158	9783.93835	2	62	14.29	52.1	135.9	196	562	5	242.37	98.02	52.16	2031	NA	NA	NA	NA	NA	NA	NA	NA	NA	NA	2	NA	NA	NA	NA	1
1789	43263	2	27	2	5	5	2.88	15098.167496	16735.181312	2	69	19.66	74.3	159.8	295	486	0.3	344.4	41.11	50.15	2079	361	1475	5.6	305.35	135.98	72.6	2711	2	2	2	2	2	2	2	2	2
1790	43264	2	46	2	5	1	5	19179.245353	19465.445399	1	68	26.2	88.7	163.7	191	853	5.1	214.5	29.43	59.37	1348	221	1411	3.4	200.8	49.61	59.44	1602	2	1	2	2	2	2	2	2	2
1791	43265	1	19	4	NA	NA	0.97	15148.103155	15043.516964	1	63	26.48	81.5	172.5	436	1860	17.7	362.31	91.41	78.19	2519	169	565	3.4	147.26	30.85	26.28	948	2	NA	2	2	NA	NA	NA	NA	2
1792	43266	2	10	4	NA	NA	0.85	10289.35499	10424.754172	2	67	19.02	NA	147.7	NA	NA	NA	NA	NA	NA	NA	NA	NA	NA	NA	NA	NA	NA	NA	NA	NA	2	NA	NA	NA	NA	2
1793	43267	1	2	2	NA	NA	0.68	7992.398307	8272.247379	2	61	16.13	50.1	92.5	249	738	4.2	294.38	46.66	47.2	1780	214	1088	3.6	274.98	67.13	53.35	1892	NA	NA	NA	2	NA	NA	NA	NA	NA
1794	43268	2	70	1	2	3	0	11754.828172	12348.904502	2	65	25.19	89.7	169.4	266	1378	4.8	335.26	68.02	44.64	2087	127	353	0.5	226.75	58.2	42.99	1579	2	1	2	2	2	2	2	2	2
1795	43269	2	65	3	3	2	1.16	22713.643673	26986.611942	2	69	36.76	124	166	280	1297	12	359.34	84.62	64.44	2417	203	511	2.5	189.09	73.75	44.56	1558	1	2	1	2	1	2	2	2	NA
1796	43270	1	37	1	3	4	3.92	36551.605358	0	1	71	NA	NA	NA	NA	NA	NA	NA	NA	NA	NA	NA	NA	NA	NA	NA	NA	NA	2	1	2	2	2	2	2	2	NA
1797	43271	2	53	3	4	4	0.69	29871.167087	31665.064667	1	61	46.09	131.5	162.9	147	261	2.9	162.86	79.76	37.48	1484	126	387	1.7	128.63	53.98	50.57	1209	2	1	1	2	2	2	2	2	2
1798	43272	2	0	1	NA	NA	0.43	4975.493709	5095.969158	1	66	NA	NA	NA	NA	NA	NA	NA	NA	NA	NA	NA	NA	NA	NA	NA	NA	NA	NA	NA	NA	NA	NA	NA	NA	NA	NA
1799	43273	2	28	4	4	1	2.42	29760.881158	29596.698601	1	68	38.04	126.2	170.6	272	1094	3.3	375.23	124.88	93	2942	322	1300	6.5	493.97	153.39	96.29	3675	2	2	2	2	2	2	2	2	NA
1800	43274	1	0	3	NA	NA	4.14	19985.675612	21110.328806	1	68	NA	NA	NA	NA	NA	NA	NA	NA	NA	NA	NA	NA	NA	NA	NA	NA	NA	NA	NA	NA	NA	NA	NA	NA	NA	NA
1801	43275	1	68	4	4	1	1.61	5742.689759	5840.04998	1	61	28.18	99.5	167	268	1064	2.1	281.15	142.78	118.48	2890	238	1030	3.2	167.88	87.53	68.86	1746	2	1	2	2	2	2	2	2	2
1802	43276	2	5	2	NA	NA	0.29	9867.617757	11184.335331	2	62	15.9	51.1	112.7	167	608	3.6	333.6	77.31	41.63	2169	175	1057	8.9	252.37	99.59	59.34	2121	NA	NA	NA	2	NA	NA	NA	NA	NA
1803	43277	1	28	3	4	1	4.83	83279.545157	90535.842137	2	64	22.64	82.7	188.7	366	2378	15.8	472.4	80.18	85.04	3008	427	2889	14.9	537.71	74.56	118.62	3246	1	1	2	2	2	2	2	2	2
1804	43278	2	19	4	NA	NA	1.7	15977.529292	16581.45871	2	67	16.44	63.8	162.5	144	883	1.7	263.2	106.94	85.69	2339	94	236	0.2	142.35	40.74	31.83	1054	2	NA	2	2	NA	NA	NA	NA	2
1805	43279	2	16	4	NA	NA	0.47	16240.507586	16854.61666	1	64	18.21	65	160.5	424	2269	7.8	476.43	175.12	164.26	4112	592	3302	23.7	747.14	192.02	160.94	5291	2	NA	2	2	NA	NA	NA	NA	2
1806	43280	2	45	3	5	1	5	92495.851802	97659.617454	1	61	20.06	73.3	171.2	96	658	0.9	181.71	38.09	42.79	1239	68	133	0.6	110.99	22.59	43.99	815	2	1	2	2	2	2	2	1	2
1807	43281	1	46	3	4	1	1.65	119666.881457	119644.121672	2	60	30.37	NA	179	282	1060	0.5	335.96	162.17	95.92	3169	NA	NA	NA	NA	NA	NA	NA	2	2	1	1	2	2	2	2	NA
1808	43282	2	31	3	4	1	4.01	80583.270132	80615.747963	1	64	24.57	86.4	176	377	906	1.8	314.79	184.74	110.56	3343	221	708	1.1	146.95	96.39	68.26	1731	2	1	2	2	2	2	2	2	2
1809	43283	1	53	1	1	1	NA	10203.916217	12227.922655	2	71	25.3	92	168.1	245	419	1.7	213.32	37.74	95.08	1574	387	1178	4.5	309.24	105.36	126.48	2673	2	1	2	2	2	2	2	2	2
1810	43284	1	55	1	1	4	0.15	16143.008083	17724.374303	1	66	26.96	100.6	162.4	198	935	9.6	312.21	56.73	51.4	1941	537	1477	11.2	594.34	74.71	119.29	3476	1	1	2	2	2	2	2	2	2
1811	43285	1	24	3	3	1	3.29	107095.00318	108288.681754	1	69	36.1	109.5	179.5	285	921	1.5	468.37	104.01	85.34	3373	232	1313	13.9	217.32	44.77	83.14	1615	1	1	2	2	2	2	2	2	2
1812	43286	1	5	3	NA	NA	0.79	12799.027317	12747.459848	2	59	15.58	55.1	122.3	231	795	8.4	300.13	116.4	38.99	2347	295	2315	16.5	453.72	133.68	91.97	3354	NA	NA	NA	2	NA	NA	NA	NA	NA
1813	43287	1	50	4	3	1	3.03	19637.946875	19812.643024	1	64	37.29	NA	187.8	NA	NA	NA	NA	NA	NA	NA	NA	NA	NA	NA	NA	NA	NA	2	2	1	1	1	2	2	2	NA
1814	43288	2	61	3	3	1	1.07	24080.995783	26827.571509	1	61	NA	NA	NA	210	502	1.2	200.66	45.4	42.84	1351	130	411	0.8	118.22	29.5	24.62	820	2	1	2	1	2	2	2	2	NA
1815	43289	1	6	2	NA	NA	0.87	7822.274926	7662.401129	1	62	15.7	54.1	115.1	191	1117	4.5	352.24	90.86	57.03	2419	213	1103	9.5	208.81	58.25	47.33	1501	NA	NA	NA	2	NA	NA	NA	NA	2
1816	43290	2	51	2	1	4	0.73	18281.446879	18320.106975	2	61	37.54	115	157.9	344	452	0.5	351.26	76.51	87.54	2431	399	424	0.3	365.28	60.14	77.71	2299	2	2	1	2	2	2	2	2	NA
1817	43291	1	5	4	NA	NA	3.22	16170.80811	16369.35108	2	65	14.91	47.8	113.2	178	715	2.7	188.09	65.89	49.24	1523	394	1320	10	334.64	117.22	78.77	2684	NA	NA	NA	2	NA	NA	NA	NA	NA
1818	43292	1	7	3	NA	NA	4.72	53713.890496	56189.374543	2	63	18.06	63.2	137.2	317	785	6.4	224.34	92.56	68.21	1943	129	575	4.9	153.86	39.58	46.38	1138	NA	NA	NA	2	NA	NA	NA	NA	2
1819	43293	2	52	1	1	1	2.42	11163.525083	11330.11148	1	65	28.12	91.3	154	255	844	6.1	169.77	96.31	79.2	1842	143	332	4.2	34.83	30.4	102.69	833	2	1	2	2	2	2	2	2	NA
1820	43294	2	63	1	4	1	NA	7480.950035	9079.193484	1	71	36.67	108.5	154.2	287	670	0.7	195.84	67.94	47.46	1548	NA	NA	NA	NA	NA	NA	NA	2	2	1	2	2	2	2	2	2
1821	43295	2	29	2	5	1	5	22936.811355	25423.727539	2	70	21.49	73.4	146.3	186	579	3.6	126.91	33.81	55.33	1023	216	1368	7	174.01	48.26	46.52	1298	2	2	2	2	2	2	2	2	2
1822	43296	2	65	3	3	1	2.59	65378.89265	77678.193361	1	64	21.4	86.2	163.5	212	443	2.7	190.66	64.1	27.74	1404	193	525	1.3	134.78	55.51	57.2	1233	2	2	2	2	2	2	2	2	2
1823	43297	1	67	1	1	1	1.75	5524.575822	6116.651584	1	73	31.5	113.9	169.4	406	1591	3.8	377.42	81.93	101.84	2577	422	2545	1.6	360.58	156.2	161.73	3467	2	2	1	2	2	2	2	2	2
1824	43298	1	27	2	2	5	NA	19290.054137	23016.38441	1	73	29.47	88.6	166	1023	2322	11.1	561.48	169.54	234.67	5215	NA	NA	NA	NA	NA	NA	NA	1	1	2	2	2	2	2	2	2
1825	43299	1	33	3	5	5	2.45	66852.18262	0	2	73	NA	NA	NA	NA	NA	NA	NA	NA	NA	NA	NA	NA	NA	NA	NA	NA	NA	2	1	2	2	2	2	2	2	NA
1826	43300	2	45	4	2	1	3.49	28558.830985	28439.534007	1	68	30.23	106.3	159.4	167	1180	5.1	168.09	32.33	22.64	1011	185	492	4.2	166.23	24.09	43.19	1034	2	2	1	2	2	2	2	2	2
1827	43301	2	66	1	1	2	1.45	5283.998046	5785.373064	1	65	32	103.1	158.9	264	1271	3.2	186.59	51.91	52.51	1374	98	571	4	141.33	29.71	26.5	925	2	2	1	1	2	2	2	2	NA
1828	43302	2	68	3	3	1	2.83	35101.574376	35509.274426	2	60	39.98	113.6	162.3	204	617	0.5	124.38	86.93	50.22	1455	NA	NA	NA	NA	NA	NA	NA	2	1	1	1	1	2	2	2	2
1829	43303	2	55	3	4	1	NA	76996.471369	81374.542013	1	70	24.23	NA	169.6	285	599	3.8	163.48	72.74	43.14	1427	402	954	3.9	214.69	68.62	70.04	1697	2	1	2	2	2	2	2	2	NA
1830	43304	1	19	4	NA	NA	1.27	16696.229186	16580.954355	1	72	29.07	88	171.5	420	1607	10.1	604.41	73.84	93.81	3438	406	1589	0.6	429.73	199.28	163.26	4155	2	NA	2	2	NA	NA	NA	NA	NA
1831	43305	2	77	3	2	1	NA	37688.787071	39810.700967	1	59	31.37	105.6	159.4	153	446	1.6	73.13	6.47	19.46	429	202	337	1.5	168.11	24.83	29.8	973	2	1	1	1	2	2	1	1	NA
1832	43306	2	26	3	5	1	5	137054.247584	144223.281729	2	65	28.28	86.9	157.1	342	1131	6.3	189.05	49.17	87.59	1614	212	969	3.8	163.35	51.4	75.51	1411	2	1	2	2	2	2	2	2	2
1833	43307	2	3	1	NA	NA	1.45	9880.284943	10242.777065	1	65	17.93	59.5	105.1	119	407	2.8	98.8	25.66	24.08	706	NA	NA	NA	NA	NA	NA	NA	NA	NA	NA	2	NA	NA	NA	NA	NA
1834	43308	1	18	3	NA	NA	0.77	55407.504397	55273.250502	1	73	20.1	72	173.8	182	383	0.9	175.08	73.21	63.73	1606	184	351	1.5	248.5	50.06	42.21	1599	2	NA	2	2	NA	NA	NA	NA	2
1835	43309	2	15	3	NA	NA	2.84	81407.73585	86602.506208	2	63	31.33	95.4	158.9	46	151	0.1	251.62	26.84	11.33	1268	114	423	0.4	111.44	53.63	44.57	1103	2	NA	NA	2	NA	NA	NA	NA	2
1836	43310	1	78	3	2	1	1.42	26604.038957	26120.028268	1	61	34.44	116.5	167.3	259	1658	14.1	147.13	40.18	76.6	1241	275	2721	18.2	259.29	33.81	72.11	1608	1	1	1	2	2	2	2	2	1
1837	43311	1	47	1	4	1	1.07	15222.699428	15697.527899	1	70	24.56	97.5	181.7	493	1526	12.1	503.11	198.89	225.62	4712	445	2153	12	460.39	77.83	152.14	3100	2	2	2	2	2	2	2	2	2
1838	43312	2	77	1	3	3	NA	6651.004777	0	2	72	NA	NA	NA	NA	NA	NA	NA	NA	NA	NA	NA	NA	NA	NA	NA	NA	NA	2	2	1	1	1	2	2	2	NA
1839	43313	2	68	3	5	5	4.62	17534.470769	18277.833291	1	60	24.96	86	155.7	431	1479	0.8	421.35	64.27	114.66	2669	590	1436	1.1	288.77	182.91	111.15	3114	2	2	2	2	2	2	2	2	2
1840	43314	2	80	4	1	2	1.21	13653.997597	15754.058344	1	72	21.21	NA	160.3	266	658	3	250.69	39.96	95.75	1741	219	567	3.4	183.38	16.47	46.37	1047	2	1	1	1	2	2	2	1	NA
1841	43315	2	49	1	3	1	4.72	22291.904881	22624.553225	2	66	26.49	82.2	158.2	288	952	2.9	210.84	61.15	100.72	1778	365	1246	2	311.71	67.02	65.94	2062	2	2	2	2	2	2	2	2	1
1842	43316	1	39	4	4	1	NA	20085.458704	21396.658952	2	64	21.95	76.8	176.9	331	547	5	363.83	146.18	68.48	3093	164	296	0	134.95	131.05	85.35	2061	2	1	2	2	2	2	2	2	2
1843	43317	2	60	3	3	1	NA	52544.860904	53155.162373	2	64	22.96	83.5	175.6	344	761	2.9	154.72	72.36	78.08	1566	218	699	1.7	162.77	79.67	68.17	1627	2	1	1	2	2	2	2	2	2
1844	43318	2	63	3	4	1	5	59356.356426	60606.699744	1	60	25.47	96.6	162.8	165	240	0	115.39	26.21	39.81	846	130	140	0.8	96.11	58.86	36.86	1051	1	1	1	2	2	2	2	2	1
1845	43319	1	3	4	NA	NA	0.58	10309.394729	10242.508716	1	64	16.84	51.3	106.5	199	939	1.4	223.73	67.48	49.78	1692	242	1033	5.2	315.41	88.11	61.42	2256	NA	NA	NA	2	NA	NA	NA	NA	NA
1846	43320	1	69	2	1	1	0.85	7401.507539	7883.781343	2	61	33.19	NA	168.1	218	888	4.4	189.63	80.36	72	1751	172	434	3.8	170.99	57.39	65.84	1470	2	1	1	2	2	2	2	1	NA
1847	43321	1	17	3	NA	NA	0.91	25952.24712	25889.364116	1	59	22.29	80.7	168.9	262	544	0	244.32	73.69	45.31	1782	257	928	8.9	153.42	118.87	166.41	2365	2	NA	2	2	NA	NA	NA	NA	2
1848	43322	2	17	1	NA	NA	1.45	10727.026578	11054.549479	1	65	29.84	84.3	149.5	194	856	5.3	142.37	81.4	96.66	1690	100	587	7.9	102.87	34.67	63.41	974	2	NA	2	2	NA	NA	NA	NA	2
1849	43323	1	52	5	4	1	2.42	23868.721404	24369.743018	2	62	42.91	134	175.4	377	1200	4.4	172.29	108.19	119.84	2120	NA	NA	NA	NA	NA	NA	NA	2	2	2	1	2	2	2	2	2
1850	43324	1	20	4	2	6	1.21	22789.309376	23363.759679	1	74	24.97	81.8	175.5	420	1330	1.9	213.23	85.8	160.48	2261	74	158	0.5	182.95	51.13	36.23	1322	2	2	2	2	2	2	2	2	2
1851	43325	1	12	3	NA	NA	0.27	24841.438571	25435.860252	1	61	14.81	64.5	157	423	1355	10.3	388.33	104.27	119.37	2926	284	1063	6.9	245.24	62.29	95.83	1886	2	NA	NA	2	NA	NA	NA	NA	2
1852	43326	1	0	3	NA	NA	0.65	8344.997979	8640.16612	2	59	NA	NA	NA	34	378	7	48.18	25.4	9.58	460	41	461	8.4	58.65	30.93	11.68	560	NA	NA	NA	NA	NA	NA	NA	NA	NA
1853	43327	2	0	3	NA	NA	3.87	19729.768444	20165.278774	1	60	NA	NA	NA	229	1176	9.1	196.47	19.16	45.66	1109	175	1041	5.9	167.68	45.02	50.79	1261	NA	NA	NA	NA	NA	NA	NA	NA	NA
1854	43328	1	5	4	NA	NA	0.87	13401.597549	14641.907506	1	72	15.43	53.9	115	254	844	6.4	211.9	85.47	63.31	1833	NA	NA	NA	NA	NA	NA	NA	NA	NA	NA	2	NA	NA	NA	NA	NA
1855	43329	1	37	3	5	1	5	55681.860184	57041.515366	2	69	50.23	152.3	180.7	784	1283	4.4	393.9	80.3	190.48	3028	436	1495	3.2	418.04	88.59	113.15	2867	2	2	2	2	2	2	2	2	2
1856	43330	2	72	3	1	1	1.14	26343.200027	26961.130019	2	59	39.45	125.9	161.5	149	582	4.2	115.9	67.92	69.65	1365	217	1045	9.2	166.69	41.79	66.44	1296	2	1	1	1	2	2	2	2	2
1857	43331	2	8	2	NA	NA	1.74	6177.404767	6053.385696	1	62	17.95	68	135.4	285	1201	4.2	306.34	74.02	64.2	2100	NA	NA	NA	NA	NA	NA	NA	NA	NA	NA	2	NA	NA	NA	NA	2
1858	43332	1	10	4	NA	NA	0.3	9354.886238	9157.285513	2	64	23.64	77.3	141.6	303	1031	5.7	283.63	114.54	110.66	2591	248	1611	12.6	266.91	82.05	91.1	2142	NA	NA	NA	2	NA	NA	NA	NA	2
1859	43333	1	38	4	2	4	0.95	20085.458704	21396.658952	2	64	23.04	83	170.9	256	1195	12.3	321.7	134.28	122.17	3177	321	1190	14.6	391.73	70.16	73.39	3019	1	1	1	2	2	2	2	2	2
1860	43334	2	50	3	4	1	1.5	95352.038125	95049.186284	1	60	NA	NA	NA	286	3716	15.2	295.88	26.98	35.87	1533	386	3558	13.4	346.08	39.8	57.82	1935	2	2	2	2	2	2	2	2	NA
1861	43335	2	54	3	4	1	5	87778.705525	91292.704614	1	65	31.39	91.3	163.5	227	884	3.2	201.46	51.04	83.64	1512	353	1569	9.4	337.07	65.59	78.16	2083	2	2	2	2	2	2	2	2	2
1862	43336	2	23	4	4	1	2.83	31759.044586	31583.838714	2	72	25.06	85	153.3	493	3569	8.5	428.6	175.12	176.89	3952	267	504	0.2	327.75	77.26	76.98	2302	2	2	2	2	2	2	2	2	2
1863	43337	2	0	1	NA	NA	1.28	3661.74755	3668.934608	1	63	NA	NA	NA	172	1292	9	157.64	61.2	48.1	1359	NA	NA	NA	NA	NA	NA	NA	NA	NA	NA	NA	NA	NA	NA	NA	NA
1864	43338	2	26	3	5	6	5	84208.282216	90046.847943	1	73	18.86	67.8	165.4	197	521	0.8	183.48	40.28	39.62	1238	296	909	2.6	172.91	68.69	84.73	1653	2	2	2	2	2	2	2	2	2
1865	43339	2	34	1	3	1	4.97	25596.58182	25319.704691	1	66	23.26	81.5	172.6	84	72	0	52.5	4.31	6.33	654	190	669	6.2	226.96	29.44	38.14	1314	2	2	2	2	2	2	2	2	2
1866	43340	2	34	2	3	1	1.99	22720.683627	22474.914966	1	71	20.61	80.9	165.7	112	278	0.1	116.37	26.46	46.08	885	300	401	2.3	220.34	25.5	142.57	1730	2	2	2	2	2	2	2	2	2
1867	43341	1	34	3	4	5	5	55681.860184	58085.88526	2	69	29.9	NA	175.7	NA	NA	NA	NA	NA	NA	NA	NA	NA	NA	NA	NA	NA	NA	2	1	2	2	2	2	2	2	NA
1868	43342	1	56	3	4	1	3.57	83459.201226	83611.800559	2	63	26.36	93.5	178.4	785	4470	32.1	511.14	208.84	288.06	5059	444	2612	21.9	304.02	70.33	136	2367	2	1	1	2	2	2	2	2	2
1869	43343	1	66	2	1	1	1.46	6421.422141	6542.608534	1	60	23.17	91.1	168.9	455	1025	3.2	236.17	56.36	63.64	1791	NA	NA	NA	NA	NA	NA	NA	2	1	2	2	2	2	1	2	NA
1870	43344	2	59	2	1	1	NA	9898.767066	10736.028821	2	69	31.8	100	145.7	108	266	1	82.8	13.64	20.37	513	223	895	2.7	177.52	14.01	28.85	881	2	2	1	1	2	2	2	1	2
1871	43345	1	42	3	4	1	0.81	85786.091878	85769.775977	2	59	31.79	98.3	174.6	425	576	24.6	295.8	91.55	255.94	3023	335	679	28.1	281.2	82.16	201.02	2662	2	2	2	2	2	2	2	2	2
1872	43346	1	9	4	NA	NA	0.46	9755.467504	9553.030157	2	68	21.82	71.3	142	183	518	0.2	299.46	59.67	58.66	1945	217	553	0.1	311.29	120.73	61.95	2530	NA	NA	NA	2	NA	NA	NA	NA	2
1873	43347	2	37	4	5	1	4.48	29192.647143	29054.858263	2	72	35.63	NA	174.1	263	688	1.2	154.06	77.45	77.56	2549	323	999	2.2	178.11	56.99	74.29	1686	2	2	2	2	2	2	2	2	NA
1874	43348	2	16	4	NA	NA	0.82	15977.285461	16214.28618	1	59	24.38	83.4	155.7	21	38	0.8	63.8	33.69	12.31	604	NA	NA	NA	NA	NA	NA	NA	2	NA	2	2	NA	NA	NA	NA	2
1875	43349	2	26	2	4	6	4.66	17027.248993	17661.229593	1	65	45.65	121.4	162.2	181	549	1.3	134.38	79.39	55.24	1432	185	1022	6.2	235.82	82.15	68.67	1957	2	2	2	2	2	2	2	2	2
1876	43350	2	11	1	NA	NA	0.62	10960.954994	10842.16163	1	69	30.7	98.2	149.6	229	704	5	267.85	26.8	53.2	1503	225	1644	2.6	221.57	77.83	77.57	1887	NA	NA	NA	2	NA	NA	NA	NA	2
1877	43351	1	63	1	1	1	1.81	7329.061502	8318.4802	2	70	25.77	95.4	161	464	1048	0.5	375.81	74.5	72.33	2380	225	494	2.6	235.8	52.12	38.74	1536	2	2	2	1	2	2	2	2	NA
1878	43352	2	80	3	5	1	4.37	24184.610175	29596.538267	1	62	28.83	95.6	152.9	262	1083	4.6	286.07	74.72	69.37	2048	296	907	2.3	209.18	42.88	52.75	1388	2	2	1	2	2	2	2	2	NA
1879	43353	2	71	3	3	1	2.92	35990.287526	35674.18967	1	60	17.52	80.4	160.8	207	805	0.5	226.16	73.73	70.24	1978	130	470	0.4	154.6	52.43	40.93	1372	2	1	1	2	2	2	2	2	2
1880	43354	2	18	2	NA	NA	NA	12370.615567	12748.321343	1	68	23.08	79.6	166	983	4078	3	1000.81	412.74	334.97	9568	NA	NA	NA	NA	NA	NA	NA	2	NA	2	2	NA	NA	NA	NA	2
1881	43355	1	3	5	NA	NA	5	33734.706769	36965.467514	2	69	15.24	47	98.2	237	911	7.7	203.71	34.25	71.46	1397	289	1227	10.4	242.38	53.69	80.5	1763	NA	NA	NA	2	NA	NA	NA	NA	NA
1882	43356	2	34	4	3	6	4.25	24385.963858	24270.862455	2	68	25.28	82.2	158.1	181	787	4.1	257	56.34	51.09	1709	98	238	0.3	131.62	42.03	24.8	992	2	2	2	2	2	2	2	2	2
1883	43357	1	9	3	NA	NA	2.82	53713.890496	54448.959246	2	63	21.51	78	151.7	304	2159	10.9	339.56	102.6	61	2509	342	2166	15.9	417.55	121.11	109.4	3169	NA	NA	NA	2	NA	NA	NA	NA	2
1884	43358	1	71	4	2	1	NA	9672.48805	9736.516995	1	61	29.37	106	183.5	294	781	2.7	287.33	61.56	52.89	1836	302	972	6.3	234.89	72.71	93.53	1950	1	1	2	2	2	2	2	2	1
1885	43359	2	19	3	NA	NA	3.63	30136.916167	30087.525155	2	67	21.83	71.8	168.8	210	501	0.6	171.68	46.78	60.46	1337	109	881	3.9	146.26	12.1	26.71	794	2	NA	2	2	NA	NA	NA	NA	2
1886	43360	1	12	1	NA	NA	0.39	17527.491905	18061.828386	1	66	27.57	98.9	159.1	264	754	5.1	258.46	130.43	107.27	2612	358	663	3.5	336.47	131.27	112.86	2932	2	NA	NA	2	NA	NA	NA	NA	NA
1887	43361	2	15	3	NA	NA	4.72	81407.73585	86602.506208	2	63	22	80	179.4	145	746	3.9	257.34	57.29	48.07	1726	209	1332	8	207.02	76.61	96.81	1904	2	NA	NA	2	NA	NA	NA	NA	2
1888	43362	1	24	1	1	5	1.74	20523.202168	21071.845405	1	70	39.36	109.1	162.7	197	481	0.2	67.71	47.99	59.2	1077	93	164	0.2	55.73	15.55	61.02	618	2	1	2	2	2	2	2	2	2
1889	43363	2	23	3	2	1	2.18	83116.45505	87805.131279	1	63	25.86	85.7	165.1	74	69	0	100.2	20.2	9.74	578	119	205	0	129.12	19.24	23.71	755	1	2	2	2	2	2	2	2	1
1890	43364	1	25	3	4	5	0.19	81172.524673	84323.997531	2	68	20.78	82.7	177	822	2206	6.8	303.18	104.14	120.08	2630	364	1686	7.8	263.83	124.02	99.56	2548	2	2	2	2	2	2	2	2	2
1891	43365	1	56	1	2	5	0.58	15232.987003	15708.136365	1	71	22.7	92.1	166.2	NA	NA	NA	NA	NA	NA	NA	NA	NA	NA	NA	NA	NA	NA	2	1	1	1	2	1	1	2	2
1892	43366	2	61	1	1	1	1.26	7812.278838	7717.325279	1	66	32.79	103.6	159.1	151	356	4.1	136.53	30.44	44.02	975	447	2205	11.8	314.92	158.7	155.73	3271	2	2	2	2	2	2	2	2	NA
1893	43367	2	41	3	5	1	4.83	82333.450298	85620.508376	2	64	20.72	76.3	161	265	838	1.2	158.02	77.25	62.76	1961	435	709	0.2	230.1	87.3	79.82	2135	2	1	1	2	2	2	2	2	2
1894	43368	1	19	2	NA	NA	NA	11057.659484	11298.321052	1	73	22.2	80.3	169.8	796	1432	0.7	551.38	98.75	129.74	4535	792	1269	0.7	599.17	100.21	107.46	6289	1	NA	2	2	NA	NA	NA	NA	1
1895	43369	2	6	3	NA	NA	2.9	43544.257584	43911.906644	1	59	16.47	57.4	120.7	202	1090	9	277.61	55.05	47.13	1758	169	842	1.8	286.5	40.86	36.14	1648	NA	NA	NA	2	NA	NA	NA	NA	NA
1896	43370	2	38	2	2	5	0.92	23783.600538	23526.33435	2	61	35.19	103.1	155.7	294	1175	7.4	280.23	27.78	32.97	1425	129	142	1.9	121.06	39.63	48.8	1021	2	1	1	2	2	2	1	1	NA
1897	43371	1	1	4	NA	NA	0.09	9305.869166	9400.190366	2	61	NA	NA	NA	136	497	2	192.68	13.53	17.98	941	NA	NA	NA	NA	NA	NA	NA	NA	NA	NA	2	NA	NA	NA	NA	NA
1898	43372	2	28	3	4	1	NA	85821.182306	89965.587574	2	72	17.81	74.8	168.7	NA	NA	NA	NA	NA	NA	NA	NA	NA	NA	NA	NA	NA	NA	2	1	2	2	2	2	2	2	NA
1899	43373	1	3	1	NA	NA	NA	10713.370102	10899.633151	2	67	14.44	47	96.7	176	953	4.5	208.22	43.13	47.74	1390	180	796	5.2	153.53	51.63	81.38	1384	NA	NA	NA	2	NA	NA	NA	NA	NA
1900	43374	1	0	5	NA	NA	0.96	5849.082733	6157.297723	1	62	NA	NA	NA	66	376	4.5	77.07	26.11	14.83	600	74	412	5.4	76.61	23.7	13.51	572	NA	NA	NA	NA	NA	NA	NA	NA	NA
1901	43375	2	47	3	4	1	5	80250.366559	82537.635085	2	68	30.23	96.5	164.4	443	944	0.5	314.51	117.57	125.03	2750	682	1194	2.7	228.31	124.95	196.38	2824	2	1	2	2	2	2	2	2	2
1902	43376	1	33	1	3	1	1.45	21807.732796	22510.525888	1	65	29.6	104.1	184.9	356	1059	0.6	697.99	121.54	94.97	4193	NA	NA	NA	NA	NA	NA	NA	1	2	2	2	2	2	2	2	2
1903	43377	1	14	1	NA	NA	0.7	11533.533466	11885.140399	1	65	28.41	94.3	170.1	103	546	2.6	126.03	21.29	47.69	883	NA	NA	NA	NA	NA	NA	NA	NA	NA	NA	2	NA	NA	NA	NA	2
1904	43378	2	24	1	1	6	0.62	14568.221986	14713.206986	1	65	32.5	92.4	156.2	250	789	0.4	182.02	42.26	88.16	1442	278	316	0.5	173.85	33.5	102.46	1401	2	2	2	2	2	2	2	2	2
1905	43379	1	52	3	3	1	5	104240.230169	104430.826165	2	61	29.34	100.9	168	352	1086	4.9	466.91	138.02	111.74	3494	387	572	5.1	337.33	47.78	99.73	2129	1	2	2	2	2	2	2	2	2
1906	43380	2	9	4	NA	NA	3.94	9802.245771	9777.860815	2	60	25.29	81.8	135.9	231	1210	3.9	283.21	70.54	62.51	1992	NA	NA	NA	NA	NA	NA	NA	NA	NA	NA	2	NA	NA	NA	NA	2
1907	43381	1	28	3	4	1	4.38	89655.454447	89196.705435	1	59	31.05	102.9	188.3	397	2550	5.3	627.74	166.98	170.57	4689	NA	NA	NA	NA	NA	NA	NA	2	1	2	2	2	2	2	2	2
1908	43382	2	46	3	5	1	NA	107369.693862	108063.023578	2	61	31.55	109.8	176.6	318	599	0.9	234.44	92.95	105.95	2151	190	456	1.6	146.97	60.27	83.79	1452	2	2	2	2	2	2	2	2	1
1909	43383	2	60	3	5	1	5	65649.874321	69470.038895	2	67	27.6	95.7	167.9	356	904	10.1	179.7	55.32	91.62	1568	296	1165	6.9	168.36	58.41	65.96	1443	2	2	1	2	2	2	2	2	2
1910	43384	1	70	4	1	5	1.01	11283.632501	11475.703691	2	67	27.81	NA	178.5	188	638	4.7	234.47	123.29	81.76	2352	NA	NA	NA	NA	NA	NA	NA	2	1	1	2	2	2	2	2	NA
1911	43385	1	29	1	1	6	0.73	23140.661164	24709.816215	1	65	20.29	69.5	162.4	534	829	1	325.28	121.89	220.5	3689	633	1061	1.8	585.34	85.87	158.68	3687	1	1	2	2	2	2	2	2	2
1912	43386	1	80	4	5	1	1.66	10832.408722	10904.115991	2	71	20.51	82.9	175.7	280	917	4.4	247.25	70.16	68.72	1971	262	751	2.6	216.45	63.4	68	1776	2	1	1	2	2	2	2	1	NA
1913	43387	1	45	3	2	6	4.26	118353.990038	120614.739209	2	61	43.9	135.3	175.5	427	2161	8.1	573.13	245.07	178.71	5183	646	3667	27.5	701.9	218.77	248.66	5670	1	1	2	2	2	2	2	2	2
1914	43388	2	7	4	NA	NA	3.11	9314.681064	9291.509019	2	67	18.8	62	128.4	337	671	4.9	306.67	35.97	65.01	1765	232	806	11.2	236.87	63.2	99.78	1903	NA	NA	NA	2	NA	NA	NA	NA	1
1915	43389	2	1	3	NA	NA	0.94	12846.712058	14560.472652	2	59	NA	NA	NA	105	704	4.5	118.63	51.15	38.92	1083	115	536	5	110.57	37.48	30.58	897	NA	NA	NA	2	NA	NA	NA	NA	NA
1916	43390	1	10	1	NA	NA	0.96	8382.357685	8288.447522	1	65	17.6	65.3	132.3	364	501	0.9	309.89	119.08	90.84	2655	215	1177	8.5	189.15	56.97	76.51	1554	NA	NA	NA	2	NA	NA	NA	NA	2
1917	43391	1	71	3	1	1	3.41	31471.062618	33576.278962	2	67	31.6	110.4	166.6	155	1100	7.4	233.18	81.7	71.92	1934	266	1156	9.5	225.08	179.08	127.1	3000	1	1	2	2	2	2	2	2	2
1918	43392	2	5	4	NA	NA	0.23	11988.592292	12216.785233	2	68	16.61	48.4	107.8	160	831	4.5	210.35	68.23	52.17	1661	126	916	5.6	181.27	53.66	35.96	1343	NA	NA	NA	2	NA	NA	NA	NA	NA
1919	43393	1	21	5	2	5	4.72	24342.505253	24655.376656	2	68	22.8	77.9	176.2	253	1072	0.6	357.7	78.02	82.91	2755	400	562	0.9	417.39	141.92	116.9	3746	2	1	2	2	2	2	2	2	2
1920	43394	2	4	2	NA	NA	1.47	14495.699099	15600.894304	2	72	15.92	52.4	101.5	233	1352	11.3	264.22	33.54	52.04	1533	NA	NA	NA	NA	NA	NA	NA	NA	NA	NA	2	NA	NA	NA	NA	NA
1921	43395	1	11	1	NA	NA	1.86	11758.661525	12095.882984	1	66	18.06	64.7	146.4	336	520	0.3	347.15	61.9	117.69	2410	NA	NA	NA	NA	NA	NA	NA	NA	NA	NA	2	NA	NA	NA	NA	1
1922	43396	1	43	3	2	3	1.09	27110.24718	0	1	64	NA	NA	NA	NA	NA	NA	NA	NA	NA	NA	NA	NA	NA	NA	NA	NA	NA	2	1	1	2	2	2	2	2	NA
1923	43397	2	11	2	NA	NA	1.36	6177.404767	6161.571879	1	62	21.03	72.6	160.1	181	788	0.4	430.88	74.67	65	2642	257	881	2.2	342.67	67.12	98.56	2362	NA	NA	NA	2	NA	NA	NA	NA	2
1924	43398	2	8	4	NA	NA	4.8	11125.07979	12491.976929	1	68	17.26	60.3	142.6	319	1837	5.7	514.24	105.2	79.13	3240	298	1396	3.8	345.22	103.55	100.12	2688	NA	NA	NA	2	NA	NA	NA	NA	2
1925	43399	2	58	4	3	3	NA	25246.168325	27368.68005	2	67	32.57	105	162.5	177	574	2.5	153.92	72.07	40.34	1424	186	493	0.7	225.3	77.37	54.18	1803	2	2	2	2	2	2	2	2	2
1926	43400	2	80	1	1	2	0.33	9634.105961	0	1	71	NA	NA	NA	NA	NA	NA	NA	NA	NA	NA	NA	NA	NA	NA	NA	NA	NA	2	1	1	1	2	2	2	2	NA
1927	43401	1	48	3	5	1	5	91602.189885	94786.081194	1	73	25.1	93.5	186.3	235	754	2.2	224.89	76.82	89.37	1963	340	1094	3.6	202.15	103.02	110.46	2137	2	2	2	2	2	2	2	2	1
1928	43402	2	23	4	2	5	0.33	31500.176354	31326.398586	1	59	29.68	101.2	171.5	197	562	3.3	191.45	43.69	62.61	1408	170	1392	6.6	172.05	74.3	68.4	1615	2	1	2	2	2	2	2	2	1
1929	43403	2	8	2	NA	NA	1.25	8040.332358	8385.630564	2	73	17.6	66	134	336	1016	8.6	292	101.4	84.36	2362	657	3757	24.6	732.8	199.05	172.35	5308	NA	NA	NA	2	NA	NA	NA	NA	NA
1930	43404	2	40	3	4	3	1.76	46122.026358	47594.734587	2	66	20.68	77.3	163.1	590	3632	26.5	270.58	178.11	181.53	3354	NA	NA	NA	NA	NA	NA	NA	2	1	2	2	2	2	2	2	1
1931	43405	1	17	4	NA	NA	NA	15897.399432	15971.791031	2	71	22.25	76.2	165.3	148	414	0.3	401.6	101.27	27.97	2587	76	275	0.2	344.2	48.74	20.98	1883	2	NA	2	2	NA	NA	NA	NA	2
1932	43406	2	38	1	2	1	0.39	25990.375386	26403.704902	1	66	41.05	121.2	153	235	657	0.6	272.3	85.09	91.53	2210	258	959	3.8	345.58	123.57	108.73	2903	2	2	2	2	2	2	2	2	NA
1933	43407	2	55	1	2	3	2.15	16965.190773	16765.477336	1	66	24.87	81.3	151.8	198	1080	3.8	512.73	140.76	53.93	3491	357	994	5.9	238.14	33.21	66.29	1391	2	1	1	2	2	2	2	2	2
1934	43408	1	22	4	1	6	1.16	23679.815402	24339.511012	1	59	20.69	74.2	177.5	205	1046	10.6	439.45	78.26	91.6	2783	101	880	1.1	130.59	62.24	57.99	1314	2	1	2	2	2	2	2	2	2
1935	43409	2	14	3	NA	NA	5	72529.048551	74313.51863	2	67	23.88	77.6	166	332	1969	19.6	265.13	54.23	96.77	1909	292	1112	7.5	259.92	47.87	79.75	1765	2	NA	NA	2	NA	NA	NA	NA	2
1936	43410	1	12	1	NA	NA	0.58	15891.283413	16237.145138	1	71	20.13	75	154.4	286	555	0.3	311.07	122.55	71.86	2586	231	730	1.9	309.89	119.73	106.94	2747	2	NA	NA	2	NA	NA	NA	NA	2
1937	43411	1	47	4	2	1	4.66	21540.219832	21992.364525	1	62	23.57	94.4	173.8	302	909	3.5	316.9	80.99	100.9	2368	142	292	1.1	187.65	21.07	29.87	1057	2	1	2	2	2	2	2	2	2
1938	43412	2	27	4	4	5	0.64	31759.044586	34382.800119	2	72	22.05	74.8	163.3	462	996	3.3	417.79	60.89	70.07	2434	469	802	4.7	322.65	74.14	84.61	2234	2	2	2	2	2	2	2	2	NA
1939	43413	2	61	3	4	3	0.58	25164.264995	25456.544538	2	59	33.55	117.4	160.2	196	436	4.5	196.16	63.06	61.17	1578	259	739	3.6	228.98	55.73	67.32	1672	2	1	2	2	2	2	2	2	2
1940	43414	1	67	4	4	1	0.81	8717.851285	9460.368619	2	61	21.93	78.7	170.3	223	570	1.6	211.76	43.26	58.89	1431	96	404	0.6	178.15	20.42	32.85	1167	2	1	2	2	2	2	2	2	NA
1941	43415	1	52	3	3	1	5	83459.201226	83611.800559	2	63	34.21	110.7	178.1	400	718	2.2	192.9	161.55	120.19	2674	220	798	0.2	152.82	71.09	47.01	1429	2	2	1	1	2	2	2	2	2
1942	43416	1	13	4	NA	NA	3.26	12477.62656	12643.017918	1	65	21.43	73	176.3	122	254	0.3	84.56	18.01	26.22	595	106	201	0.1	64.79	32.21	34.97	686	2	NA	NA	2	NA	NA	NA	NA	2
1943	43417	2	16	1	NA	NA	1.28	10534.899132	10894.053683	1	63	27.13	96.2	163.7	121	545	4.6	124.15	34.59	45.74	987	NA	NA	NA	NA	NA	NA	NA	1	NA	2	2	NA	NA	NA	NA	NA
1944	43418	2	63	4	4	1	1.31	9145.177468	9906.986187	1	62	33.01	108.8	159.7	293	1560	4.3	369.71	61.73	77.93	2716	230	695	4.9	123.87	75.92	47.81	1355	2	1	2	2	2	2	2	2	1
1945	43419	2	18	4	NA	NA	2.1	15951.303683	16074.957659	2	64	23.78	78.5	160.8	277	867	1.7	338.79	94.51	116.7	3316	370	520	0.7	366.38	145.68	97.94	3114	2	NA	2	2	NA	NA	NA	NA	NA
1946	43420	2	46	4	4	3	2.78	28558.830985	30959.846967	1	68	50.79	132	160.6	88	250	0.9	167.47	30.88	35.67	1073	NA	NA	NA	NA	NA	NA	NA	2	2	2	2	2	2	2	2	2
1947	43421	1	0	2	NA	NA	1.09	5276.34498	5649.313985	1	72	NA	NA	NA	NA	NA	NA	NA	NA	NA	NA	NA	NA	NA	NA	NA	NA	NA	NA	NA	NA	NA	NA	NA	NA	NA	NA
1948	43422	2	7	3	NA	NA	3.15	42545.486258	0	1	73	NA	NA	NA	NA	NA	NA	NA	NA	NA	NA	NA	NA	NA	NA	NA	NA	NA	NA	NA	NA	2	NA	NA	NA	NA	NA
1949	43423	2	12	1	NA	NA	3.94	17044.610802	17365.288334	1	71	19.93	75.5	162.6	237	1000	5.8	195.57	44.39	76.27	1483	213	404	0.1	138.54	35.49	55.39	1076	2	NA	NA	2	NA	NA	NA	NA	2
1950	43424	2	37	3	4	1	3.41	80583.270132	80615.747963	2	60	23.48	78	157.3	225	1123	6.8	197.92	60.09	78.71	1623	466	1767	4.2	319.5	124.44	123.66	2849	2	2	2	2	2	2	2	2	NA
1951	43425	2	32	3	4	1	2.02	70435.73941	71429.972216	2	63	32.7	111.5	163.1	312	739	3.3	240.14	110.09	84.61	2262	434	1525	8.8	332.85	89.84	106.52	2510	2	2	2	2	2	2	2	2	2
1952	43426	2	73	2	1	5	NA	9782.501816	0	1	72	NA	NA	NA	NA	NA	NA	NA	NA	NA	NA	NA	NA	NA	NA	NA	NA	NA	2	1	2	2	2	2	2	2	NA
1953	43427	2	4	2	NA	NA	0.62	9040.255518	10246.571328	1	62	15.4	54.2	108.4	184	1031	8	155.25	58.54	56.1	1371	134	567	4.1	174.75	48.41	42.06	1294	NA	NA	NA	2	NA	NA	NA	NA	NA
1954	43428	1	15	4	NA	NA	1.65	15205.394706	15985.499547	2	64	19.5	74.2	182.7	420	2184	14.3	459.13	204.82	180.72	4390	377	2189	18.4	298.89	96.65	93.75	2425	2	NA	NA	2	NA	NA	NA	NA	2
1955	43429	2	59	4	2	1	1.14	21711.859865	0	2	64	NA	NA	NA	NA	NA	NA	NA	NA	NA	NA	NA	NA	NA	NA	NA	NA	NA	2	2	1	1	2	1	1	1	NA
1956	43430	1	74	3	2	3	1.44	30137.047977	29588.760802	2	63	32.47	NA	169.6	313	998	5.9	264.96	107.32	116.38	2487	239	645	6.5	236.81	164.08	86.85	2764	2	1	2	2	2	2	2	2	NA
1957	43431	1	16	3	NA	NA	4.95	72800.617473	73471.327261	1	69	34.57	111.3	177.9	282	1244	7.1	180.31	106.64	98.37	2066	385	1112	3.9	397.7	76.08	95.36	2563	2	NA	2	2	NA	NA	NA	NA	1
1958	43432	1	64	3	4	1	2.27	52484.671346	51349.366167	2	71	27.61	116.5	185.5	493	1308	2.5	425.79	184.07	108.58	3748	257	444	1.7	191.75	34.13	49.85	1244	2	1	2	2	2	2	2	2	1
1959	43433	2	55	3	4	3	3.33	119055.474882	125825.048478	1	69	21.77	81.4	171.2	447	1740	9.9	203.6	76.75	52.9	1911	535	2192	12.8	243.96	70.65	93.39	2206	2	2	1	2	2	2	2	2	2
1960	43434	1	8	2	NA	NA	0.21	9968.413658	9860.475818	2	61	14.68	53.3	133.1	68	546	2.9	86.22	23.07	14.94	604	152	621	4.1	155.42	36.46	36.74	1090	NA	NA	NA	2	NA	NA	NA	NA	2
1961	43435	2	34	1	4	6	1.93	20569.26269	20346.765857	2	71	29.19	94.8	160.5	374	604	3.3	263.94	82.68	65.61	2010	124	293	1.2	102.44	38.93	45.48	948	1	2	2	2	2	2	2	2	2
1962	43436	2	11	3	NA	NA	2.62	51365.663661	51799.349732	2	59	16.36	61.7	140.3	117	509	1.9	137.62	36.19	27.66	976	90	756	5.8	174.89	36.85	40.37	1183	NA	NA	NA	2	NA	NA	NA	NA	2
1963	43437	2	10	3	NA	NA	0.91	20934.389908	21111.141314	1	67	17.68	66.1	150.6	97	488	3.3	146.05	26.83	26.17	918	NA	NA	NA	NA	NA	NA	NA	NA	NA	NA	2	NA	NA	NA	NA	2
1964	43438	2	77	3	1	3	0.88	22231.763869	21610.583572	1	61	30.26	111	164	94	604	4.4	65.89	20.34	24.14	546	540	3230	27.5	371.94	170.86	153.8	3598	2	1	1	3	2	2	1	1	NA
1965	43439	2	19	4	NA	NA	1.25	15977.529292	16101.386569	2	67	21.78	71.9	170.9	344	1408	5.3	448.87	101.67	88.33	2994	NA	NA	NA	NA	NA	NA	NA	2	NA	2	2	NA	NA	NA	NA	2
1966	43440	1	42	2	3	1	1.45	16110.353949	16682.167262	1	62	27.66	97.5	172.6	299	1079	4.5	351	131.69	98.57	2964	283	1749	10.7	323.83	74.95	93.69	2344	1	2	2	2	2	2	2	2	1
1967	43441	2	63	3	2	1	1.64	25164.264995	25456.544538	2	59	32.66	110.3	163.3	127	298	1.7	93.32	46.05	29.38	897	153	418	3.7	138.1	34.91	49.1	1058	2	1	2	2	2	2	2	2	1
1968	43442	2	6	1	NA	NA	1.7	10237.537188	11292.693867	2	72	23.73	77	119	127	767	0.4	151.13	57.01	44.58	1285	118	309	3.8	137.86	53.51	80.73	1363	NA	NA	NA	2	NA	NA	NA	NA	2
1969	43443	1	17	3	NA	NA	0.57	29673.235508	30383.275487	2	59	18.11	73.2	192.8	176	996	1.2	259.21	85.09	66.03	2047	444	1550	15.2	403.6	135.53	129.72	3306	2	NA	2	2	NA	NA	NA	NA	2
1970	43444	2	54	4	5	3	0.73	20683.132766	20596.734439	1	65	38.91	110.7	159.5	178	503	4.6	224.17	55.19	46.25	1528	124	489	0.2	140.66	35.47	24.85	956	2	2	1	2	2	2	2	2	NA
1971	43445	1	50	1	1	6	1.13	11634.593809	13942.38351	1	69	26.73	98.2	160.9	454	1331	1	263.01	132.75	163.3	2882	439	1901	9.8	224.16	34.09	88.36	1535	2	1	2	2	2	2	2	2	2
1972	43446	1	14	3	NA	NA	4.01	76077.934277	75893.595366	2	60	18.73	66.8	173.2	225	1258	6.1	192.02	55.97	44.66	1447	242	1333	10.5	217.68	26.85	72.15	1425	2	NA	NA	2	NA	NA	NA	NA	2
1973	43447	2	76	3	5	2	5	27789.502896	27834.934193	1	70	22.49	90	166.7	209	247	0.3	157.36	41.47	47.07	1370	383	1472	2.1	147.4	54.21	96.63	1810	2	1	1	2	2	2	2	2	NA
1974	43448	2	0	1	NA	NA	2.59	5342.935297	6031.854061	2	66	NA	NA	NA	69	600	10.6	89.64	43.73	19.69	829	134	1034	10.4	134.89	50.81	25.99	1094	NA	NA	NA	NA	NA	NA	NA	NA	NA
1975	43449	1	39	3	4	1	2.71	65548.544014	68849.238857	2	59	39.01	124.2	181.7	438	765	3.4	181.07	192.16	216.16	3725	378	896	3.1	219.19	112.78	130.45	2781	1	1	1	2	2	2	2	2	2
1976	43450	1	8	3	NA	NA	5	39161.998869	39697.926565	2	62	15.93	57.1	136.3	340	1119	7.1	301.63	80.41	97.69	2289	NA	NA	NA	NA	NA	NA	NA	NA	NA	NA	2	NA	NA	NA	NA	2
1977	43451	1	36	3	5	3	5	78136.740457	82235.792775	2	72	27.09	90.4	184.6	392	409	2.7	99.93	224.04	230.21	3391	NA	NA	NA	NA	NA	NA	NA	2	1	2	2	2	2	2	2	1
1978	43452	2	80	4	2	2	2.36	22897.551029	25356.79358	2	70	29.12	96.3	162.5	119	242	1.8	79.17	40.04	40.85	834	253	437	8.8	185.03	28.12	77.5	1469	2	1	1	2	2	2	2	2	NA
1979	43453	1	40	1	2	1	0.5	24613.893363	25381.653207	1	71	37.7	119.3	173.2	395	1423	2.4	366.59	107.29	137.67	2961	464	1300	1	433.97	46.78	90.83	2478	1	2	2	2	2	2	2	2	2
1980	43454	2	0	2	NA	NA	2.04	3846.021725	4261.381139	1	63	NA	NA	NA	196	1694	14.9	134.5	36.51	60.43	1091	NA	NA	NA	NA	NA	NA	NA	NA	NA	NA	NA	NA	NA	NA	NA	NA
1981	43455	1	25	5	4	1	5	80078.914273	80617.068742	2	60	28.23	93.7	161.7	138	260	0.4	102.08	12.42	32.79	653	NA	NA	NA	NA	NA	NA	NA	1	2	9	2	2	2	2	2	NA
1982	43456	1	43	3	3	4	2.12	94759.282999	94741.260462	2	63	21.88	81.2	159.4	364	1990	13.9	619.47	159.34	141.41	4400	244	930	7.1	436.3	109.86	124.26	3198	1	1	2	2	2	2	2	2	2
1983	43457	2	18	3	NA	NA	5	50633.829775	51289.662394	1	70	22.03	71.2	160.7	161	422	0.4	123.39	50.21	49.06	1126	214	455	5.2	145.62	53.61	99.39	1446	1	NA	2	2	NA	NA	NA	NA	2
1984	43458	2	62	1	1	1	4.01	9154.993238	9043.719791	2	65	27.58	99.8	156.1	183	898	7	162.53	26.5	55.43	1111	131	278	0.3	102.44	31.04	40.41	821	2	2	1	2	2	2	2	2	NA
1985	43459	2	28	3	4	1	3.69	122917.82875	123973.617856	2	60	28.84	86.6	165.1	169	597	1.5	216.53	54.41	69.9	1611	201	474	4.7	186.22	53.62	73.94	1493	2	1	2	2	2	2	2	2	2
1986	43460	2	6	3	NA	NA	0.63	36196.899562	36502.514053	1	59	22.77	75	125.4	200	580	0.7	252.62	60.06	44.85	1706	186	1259	7.5	238.62	85.38	89.14	2054	NA	NA	NA	2	NA	NA	NA	NA	2
1987	43461	2	5	3	NA	NA	1.02	11523.122138	13419.002329	2	62	17.24	59.7	116	NA	NA	NA	NA	NA	NA	NA	NA	NA	NA	NA	NA	NA	NA	NA	NA	NA	2	NA	NA	NA	NA	NA
1988	43462	2	12	4	NA	NA	0.53	14288.416908	14828.710765	1	74	17.22	66.9	162.2	307	752	4.7	337.46	67.55	93.55	2245	NA	NA	NA	NA	NA	NA	NA	2	NA	NA	2	NA	NA	NA	NA	1
1989	43463	1	20	3	3	6	3.43	91062.714372	93809.748799	1	61	18.18	68	170.9	533	2237	10.4	637.77	70.67	116.89	3606	483	1465	16.8	471.02	120.54	147.58	3514	1	2	2	2	2	2	2	2	2
1990	43464	1	76	3	4	2	5	31468.368833	32318.317251	2	71	27.02	102.5	178.7	424	656	19.5	257.84	70.52	107.44	2045	405	2048	6.2	235.96	36.28	66.88	1617	1	2	2	2	1	1	1	2	1
1991	43465	2	49	4	2	1	2.83	25996.158703	26883.145288	2	64	23.31	88.5	161.5	330	484	0.6	259.28	165.93	76.45	2787	226	658	1.2	313.42	90.5	55.66	2229	2	2	1	2	2	2	2	2	2
1992	43466	2	47	3	5	1	5	120190.366811	119330.829027	2	60	29.94	90.7	157	221	683	2.6	182.77	37.69	23.24	1093	425	1500	4	265.75	70.89	99.99	2076	2	2	2	2	2	2	2	2	NA
1993	43467	2	18	1	NA	NA	5	18799.568927	19373.566699	1	66	22.41	76	158.8	206	681	5.2	164.76	70.58	62.4	1532	311	1830	11.5	331.31	91.61	80.3	2415	2	NA	2	2	NA	NA	NA	NA	2
1994	43468	1	47	3	2	1	5	132486.262786	132461.064846	2	60	27.31	NA	173.5	NA	NA	NA	NA	NA	NA	NA	NA	NA	NA	NA	NA	NA	NA	2	2	1	2	2	2	2	2	NA
1995	43469	1	78	3	3	1	1.46	9471.568094	10921.802194	1	60	29.49	107	174.2	242	856	0.5	338.09	93.6	64.04	2391	213	941	3.8	182.7	92.77	61.7	1770	2	2	2	2	2	2	2	2	2
1996	43470	2	19	4	NA	NA	1.04	14575.330686	0	1	59	NA	NA	NA	NA	NA	NA	NA	NA	NA	NA	NA	NA	NA	NA	NA	NA	NA	2	NA	2	2	NA	NA	NA	NA	NA
1997	43471	2	5	2	NA	NA	0.78	11368.941073	0	2	71	NA	NA	NA	NA	NA	NA	NA	NA	NA	NA	NA	NA	NA	NA	NA	NA	NA	NA	NA	NA	2	NA	NA	NA	NA	NA
1998	43472	1	9	3	NA	NA	0.58	22686.099294	23213.359515	1	61	15.63	57	134.8	173	350	1.7	329.26	60.18	52.54	2010	295	1151	5.5	265.5	43.53	67.01	1668	NA	NA	NA	2	NA	NA	NA	NA	2
1999	43473	2	25	1	4	1	1.75	25484.217504	25737.840031	1	66	34.78	105.6	155.5	NA	NA	NA	NA	NA	NA	NA	NA	NA	NA	NA	NA	NA	NA	2	2	2	2	2	2	2	2	NA
[truncated: 76,082 more rows]
